# Supplementary material for: Host responses to S. pneumoniae in wild type and Mertk mutant mice
Source: PLoS One. 2025 Apr 16;20(4):e0320660. doi: 10.1371/journal.pone.0320660 (PMC12002534; doi:10.1371/journal.pone.0320660)
Supplement: S2 File — The table shows those DEGs identified in female vs male (A) wild type or (B) HRB-Mertk-/- alveolar macrophage transcriptomes. No downregulated genes were identified. Asterisks indicate those genes identified in both genotypes. S2 Tab: Differentially expressed genes identified in female, HRB-Mertk-/- vs wild type alveolar macrophages. Comparison of naïve, HRB-Mertk-/- vs wild type alveolar macrophages isolated from female mice. The table list those DEGs that changed> ± 1.5-fold and are organized by fold change (Column J). S3 Tab: Differentially expressed genes identified in male, HRB-Mertk-/- vs wild type alveolar macrophages. Comparison of naïve, HRB-Mertk-/- vs wild type alveolar macrophages isolated from male mice. The table list those DEGs that changed> ± 1.5-fold and are organized by fold change (Column J). S4 Tab: Gene ontology terms identified by functional enrichment analysis of HRB-Mertk-/- vs wild type alveolar macrophages. Gene set enrichment analysis was performed using all expressed genes ranked by logFC in HRB-Mertk-/- vs wild type alveolar macrophages. The table list those gene ontology terms enriched in HRB-Mertk-/- vs wild type alveolar macrophage transcriptomes (adjPval < 0.05). Pathways are organized by normalized enrichment score, NES. S5 Tab: Gene ontology terms identified by gene list over-representation analysis of DEGs in each k-means cluster comparing HRB-Mertk-/- vs wild type alveolar macrophages. k-means clustering analysis was performed on DEGs that changed> ± 1.5-fold in HRB-Mertk-/- alveolar macrophages. The analysis resulted in 4 clusters. Gene list over-representation analysis using DEGs was performed within each cluster. The table list the statistically significant GO terms enriched in (A) cluster 1 (rows 3-21) and (B) cluster 4 (rows 24-43). No GO terms were identified in clusters 2 or 3. GO pathways are organized by adjusted p value (padj). The number of DEGs (overlap) identified in HRB-Mertk-/- alveolar macrophages and their gene s [file pone.0320660.s002.xlsx]

## Sheet: S1 Tab
S1 Tab: Differentially expressed genes identified in naïve, female vs male alveolar macrophages.
A. DEGs identified in naïve alveolar macrophages of female vs male wild type animals.
GeneID	Description		Gene	Chromosome	Genetype	F_WT_mean	M_WT_mean	Coef.FvsM_WT	p.value.adj.FvsM_WT	2^Coef.FvM_WT	Fold Change
ENSMUSG00000005125	N-myc downstream regulated gene 1	*	Ndrg1	15	protein_coding	1.75104	0.700972	1.03017	0.0487361	2.04226	2.04226
ENSMUSG00000026365	complement component factor h		Cfh	1	protein_coding	1.68955	0.83517	0.96806	0.00543743	1.95621	1.95621
ENSMUSG00000021322	acyloxyacyl hydrolase		Aoah	13	protein_coding	1.80105	0.931573	0.858991	0.0422192	1.81377	1.81377
ENSMUSG00000040522	toll-like receptor 8	*	Tlr8	X	protein_coding	176.457	93.9221	0.852514	2.91856e-09	1.80564	1.80564
ENSMUSG00000031365	zinc finger protein 275		Zfp275	X	protein_coding	1.40366	0.83799	0.845954	0.00335036	1.79745	1.79745
ENSMUSG00000097571	Jpx transcript, Xist activator		Jpx	X	lincRNA	1.92185	1.17671	0.808295	0.00127214	1.75114	1.75114
ENSMUSG00000037369	lysine (K)-specific demethylase 6A	*	Kdm6a	X	protein_coding	23.6347	13.571	0.797364	4.89066e-11	1.73792	1.73792
ENSMUSG00000033287	potassium channel tetramerisation domain containing 17		Kctd17	15	protein_coding	8.63245	4.98126	0.787642	0.0422853	1.72625	1.72625
ENSMUSG00000079297	predicted pseudogene 2223	*	Gm2223	X	processed_pseudogene	11.1608	6.44266	0.768012	2.41481e-06	1.70292	1.70292
ENSMUSG00000035150	eukaryotic translation initiation factor 2, subunit 3, structural gene X-linked	*	Eif2s3x	X	protein_coding	111.696	65.6543	0.728746	3.98508e-13	1.6572	1.6572
ENSMUSG00000053617	SH3 and PX domains 2A		Sh3pxd2a	19	protein_coding	1.12379	0.665648	0.673011	0.0261792	1.5944	1.5944
ENSMUSG00000060671	ATPase, class I, type 8B, member 2		Atp8b2	3	protein_coding	2.14093	1.13005	0.630054	0.0480954	1.54762	1.54762
B. DEGs identified in naïve alveolar macrophages of female vs male Mertk-/- animals.
GeneID	Description		Gene		Genetype	F_Mtk_mean	M_Mtk_mean	Coef.FvsM_Mtk	p.value.adj.FvsM_Mtk	2^Coef.FvM_Mtk	Fold Change
ENSMUSG00000068735	transformation related protein 53 inducible protein 11		Trp53i11	2	protein_coding	20.8041	9.51309	1.28778	0.00164154	2.44152	2.44152
ENSMUSG00000005125	N-myc downstream regulated gene 1	*	Ndrg1	15	protein_coding	2.10987	0.797204	1.21399	0.00613453	2.31979	2.31979
ENSMUSG00000032584	macrophage stimulating 1 receptor (c-met-related tyrosine kinase)		Mst1r	9	protein_coding	1.03244	0.686987	1.04909	0.0331364	2.06922	2.06922
ENSMUSG00000018459	solute carrier family 13 (sodium-dependent dicarboxylate transporter), member 3		Slc13a3	2	protein_coding	0.891907	0.493271	1.02849	0.0431109	2.03989	2.03989
ENSMUSG00000030468	sialic acid binding Ig-like lectin G		Siglecg	7	protein_coding	1.23034	0.686026	1.01054	0.0231054	2.01467	2.01467
ENSMUSG00000074364	EH-domain containing 2		Ehd2	7	protein_coding	2.90236	1.62631	0.913158	4.90455e-06	1.88316	1.88316
ENSMUSG00000049103	chemokine (C-C motif) receptor 2		Ccr2	9	protein_coding	7.89581	4.50806	0.858419	0.0074301	1.81305	1.81305
ENSMUSG00000041757	pleckstrin homology domain containing, family A member 6		Plekha6	1	protein_coding	2.71289	1.73038	0.83301	0.00424161	1.7814	1.7814
ENSMUSG00000032911	chondroitin sulfate proteoglycan 4		Cspg4	9	protein_coding	5.50146	3.51744	0.824209	0.00487188	1.77056	1.77056
ENSMUSG00000037369	lysine (K)-specific demethylase 6A	*	Kdm6a	X	protein_coding	23.5047	13.5141	0.786497	7.86847e-11	1.72488	1.72488
ENSMUSG00000035150	eukaryotic translation initiation factor 2, subunit 3, structural gene X-linked	*	Eif2s3x	X	protein_coding	113.37	64.9997	0.776015	4.88283e-14	1.71239	1.71239
ENSMUSG00000079297	predicted pseudogene 2223	*	Gm2223	X	processed_pseudogene	11.1427	6.53943	0.741651	4.90455e-06	1.67209	1.67209
ENSMUSG00000029096	HtrA serine peptidase 3		Htra3	5	protein_coding	9.63677	5.98818	0.723418	0.00167602	1.65109	1.65109
ENSMUSG00000040522	toll-like receptor 8	*	Tlr8	X	protein_coding	158.41	95.7374	0.663036	3.71484e-06	1.58341	1.58341
ENSMUSG00000025332	lysine (K)-specific demethylase 5C		Kdm5c	X	protein_coding	61.2925	39.0003	0.626751	8.53073e-11	1.54408	1.54408
ENSMUSG00000087174	RIKEN cDNA 5530601H04 gene		5530601H04Rik	X	processed_transcript	9.19423	6.01366	0.592261	5.33032e-06	1.50761	1.50761

## Sheet: S2 Tab
S2 Tab: Differentially expressed genes identified in female, Mertk-/- vs wild type alveolar macrophages.
GeneID	Description	Gene	Genetype	F_Mtk_mean	F_WT_mean	Coef.MtkvsWT_F	p.value.adj.MtkvsWT_F	2^Coef.MtkvsWT_F	Fold Change
ENSMUSG00000029370	Ras association (RalGDS/AF-6) domain family member 6 [Source:MGI Symbol;Acc:MGI:1920496]	Rassf6	protein_coding	19.8775	0.597356	5.18724	5.86504e-21	36.4347	36.4347
ENSMUSG00000067608	proliferating cell nuclear antigen pseudogene 2 [Source:MGI Symbol;Acc:MGI:97505]	Pcna-ps2	processed_pseudogene	107.873	6.00565	4.33327	2.09412e-24	20.1579	20.1579
ENSMUSG00000027199	glycine amidinotransferase (L-arginine:glycine amidinotransferase) [Source:MGI Symbol;Acc:MGI:1914342]	Gatm	protein_coding	67.7292	4.16251	4.04364	8.5613e-34	16.4913	16.4913
ENSMUSG00000083902	predicted gene 15975 [Source:MGI Symbol;Acc:MGI:3801944]	Gm15975	processed_pseudogene	6.82243	0.834284	3.14622	6.12713e-16	8.85336	8.85336
ENSMUSG00000092060	BEN domain containing 4 [Source:MGI Symbol;Acc:MGI:3648414]	Bend4	protein_coding	2.88713	0.319792	3.14496	2.41713e-15	8.84559	8.84559
ENSMUSG00000029373	platelet factor 4 [Source:MGI Symbol;Acc:MGI:1888711]	Pf4	protein_coding	11.7423	2.88152	2.25477	5.13321e-10	4.77259	4.77259
ENSMUSG00000048647	exonuclease 3'-5' domain containing 1 [Source:MGI Symbol;Acc:MGI:3045306]	Exd1	protein_coding	2.40755	0.509286	2.2021	3.25361e-16	4.6015	4.6015
ENSMUSG00000051177	phospholipase C, beta 1 [Source:MGI Symbol;Acc:MGI:97613]	Plcb1	protein_coding	55.5609	14.1432	2.02564	7.03347e-24	4.07171	4.07171
ENSMUSG00000110123	predicted gene, 18562 [Source:MGI Symbol;Acc:MGI:5010747]	Gm18562	unprocessed_pseudogene	11.0385	2.91523	1.93986	6.84293e-14	3.83669	3.83669
ENSMUSG00000091971	heat shock protein 1A [Source:MGI Symbol;Acc:MGI:96244]	Hspa1a	protein_coding	31.9473	8.82436	1.71478	0.0391809	3.28247	3.28247
ENSMUSG00000026389	STEAP family member 3 [Source:MGI Symbol;Acc:MGI:1915678]	Steap3	protein_coding	21.6885	7.77957	1.71404	7.1518e-21	3.28079	3.28079
ENSMUSG00000090877	heat shock protein 1B [Source:MGI Symbol;Acc:MGI:99517]	Hspa1b	protein_coding	36.9017	10.3125	1.68158	0.0376721	3.20779	3.20779
ENSMUSG00000024371	complement component 2 (within H-2S) [Source:MGI Symbol;Acc:MGI:88226]	C2	protein_coding	7.17912	2.96074	1.67917	7.90672e-06	3.20244	3.20244
ENSMUSG00000074899	spectrin beta, non-erythrocytic 5 [Source:MGI Symbol;Acc:MGI:2685200]	Sptbn5	protein_coding	2.03652	0.642963	1.61005	1.36227e-08	3.05263	3.05263
ENSMUSG00000043424	eukaryotic translation initiation factor 3, subunit J2 [Source:MGI Symbol;Acc:MGI:3704486]	Eif3j2	protein_coding	31.1154	11.2617	1.5416	1.16744e-25	2.91117	2.91117
ENSMUSG00000053101	G protein-coupled receptor 141 [Source:MGI Symbol;Acc:MGI:2672983]	Gpr141	protein_coding	22.1705	8.16114	1.52546	9.38266e-08	2.87878	2.87878
ENSMUSG00000027030	serine/threonine kinase 39 [Source:MGI Symbol;Acc:MGI:1858416]	Stk39	protein_coding	6.93813	2.73923	1.43524	1.51215e-06	2.70426	2.70426
ENSMUSG00000021708	RAS protein-specific guanine nucleotide-releasing factor 2 [Source:MGI Symbol;Acc:MGI:109137]	Rasgrf2	protein_coding	5.75521	2.52109	1.41008	2.80162e-16	2.65751	2.65751
ENSMUSG00000052062	par-3 family cell polarity regulator beta [Source:MGI Symbol;Acc:MGI:1919301]	Pard3b	protein_coding	0.638505	0.211666	1.36289	0.000117874	2.57199	2.57199
ENSMUSG00000064141	zinc finger protein 69 [Source:MGI Symbol;Acc:MGI:107794]	Zfp69	protein_coding	4.53376	1.80822	1.34591	5.50366e-10	2.54191	2.54191
ENSMUSG00000046808	ATPase, class V, type 10D [Source:MGI Symbol;Acc:MGI:2450125]	Atp10d	polymorphic_pseudogene	13.9135	5.92833	1.30269	1.26425e-15	2.46688	2.46688
ENSMUSG00000054932	alpha fetoprotein [Source:MGI Symbol;Acc:MGI:87951]	Afp	protein_coding	12.5316	5.04131	1.29017	1.06481e-11	2.44557	2.44557
ENSMUSG00000027435	CD93 antigen [Source:MGI Symbol;Acc:MGI:106664]	Cd93	protein_coding	51.2848	22.2665	1.2862	8.44138e-06	2.43884	2.43884
ENSMUSG00000033526	diphosphoinositol pentakisphosphate kinase 1 [Source:MGI Symbol;Acc:MGI:2443281]	Ppip5k1	protein_coding	23.9017	11.2985	1.21123	3.63547e-20	2.31535	2.31535
ENSMUSG00000068823	cold shock domain containing E1, RNA binding [Source:MGI Symbol;Acc:MGI:92356]	Csde1	protein_coding	359.966	161.357	1.16905	6.05476e-32	2.24864	2.24864
ENSMUSG00000113047	predicted gene, 47469 [Source:MGI Symbol;Acc:MGI:6096437]	Gm47469	lincRNA	10.6831	4.88769	1.12975	7.67222e-08	2.18822	2.18822
ENSMUSG00000039607	RNA binding motif, single stranded interacting protein [Source:MGI Symbol;Acc:MGI:2444477]	Rbms3	protein_coding	0.883419	0.377346	1.12408	0.011067	2.17962	2.17962
ENSMUSG00000027852	neuroblastoma ras oncogene [Source:MGI Symbol;Acc:MGI:97376]	Nras	protein_coding	116.19	54.7747	1.11298	6.05476e-32	2.16292	2.16292
ENSMUSG00000027175	t-complex 11 like 1 [Source:MGI Symbol;Acc:MGI:2444263]	Tcp11l1	protein_coding	4.76443	2.25827	1.08716	3.39853e-05	2.12455	2.12455
ENSMUSG00000029207	amyloid beta (A4) precursor protein-binding, family B, member 2 [Source:MGI Symbol;Acc:MGI:108405]	Apbb2	protein_coding	0.748642	0.443861	1.0845	0.0047979	2.12064	2.12064
ENSMUSG00000036718	MICAL-like 2 [Source:MGI Symbol;Acc:MGI:2444818]	Micall2	protein_coding	1.15212	0.577538	1.07101	0.00625691	2.1009	2.1009
ENSMUSG00000008496	POU domain, class 2, transcription factor 2 [Source:MGI Symbol;Acc:MGI:101897]	Pou2f2	protein_coding	2.20034	1.05323	1.064	0.00343827	2.09071	2.09071
ENSMUSG00000097891	predicted gene 3650 [Source:MGI Symbol;Acc:MGI:3781826]	Gm3650	unprocessed_pseudogene	18.3041	9.14349	1.0441	1.84706e-10	2.06208	2.06208
ENSMUSG00000025044	macrophage scavenger receptor 1 [Source:MGI Symbol;Acc:MGI:98257]	Msr1	protein_coding	29.9809	15.7244	1.04188	3.14673e-09	2.0589	2.0589
ENSMUSG00000070803	Cbp/p300-interacting transactivator, with Glu/Asp-rich carboxy-terminal domain, 4 [Source:MGI Symbol;Acc:MGI:1861694]	Cited4	protein_coding	7.18177	3.63564	1.04131	0.000702276	2.05809	2.05809
ENSMUSG00000021591	glutaredoxin [Source:MGI Symbol;Acc:MGI:2135625]	Glrx	protein_coding	158.112	80.2335	1.02428	1.02075e-21	2.03395	2.03395
ENSMUSG00000032584	macrophage stimulating 1 receptor (c-met-related tyrosine kinase) [Source:MGI Symbol;Acc:MGI:99614]	Mst1r	protein_coding	1.03244	0.711999	1.01004	0.00581899	2.01396	2.01396
ENSMUSG00000027854	suppressor of IKBKE 1 [Source:MGI Symbol;Acc:MGI:1913891]	Sike1	protein_coding	30.4495	15.8374	0.99979	2.71076e-24	1.99971	1.99971
ENSMUSG00000096255	dynein light chain Tctex-type 1B [Source:MGI Symbol;Acc:MGI:98643]	Dynlt1b	protein_coding	99.9892	51.9732	0.996959	1.09744e-17	1.99579	1.99579
ENSMUSG00000034485	uveal autoantigen with coiled-coil domains and ankyrin repeats [Source:MGI Symbol;Acc:MGI:1919815]	Uaca	protein_coding	0.958446	0.49949	0.985365	0.00745331	1.97981	1.97981
ENSMUSG00000051515	family with sequence similarity 181, member B [Source:MGI Symbol;Acc:MGI:1930951]	Fam181b	protein_coding	2.40064	1.20749	0.983115	0.0144436	1.97673	1.97673
ENSMUSG00000021306	G protein-coupled receptor 137B [Source:MGI Symbol;Acc:MGI:1891463]	Gpr137b	protein_coding	306.661	157.991	0.982663	1.26659e-20	1.97611	1.97611
ENSMUSG00000072763	RIKEN cDNA 5430403G16 gene [Source:MGI Symbol;Acc:MGI:1924450]	5430403G16Rik	protein_coding	2.04765	1.10242	0.966257	2.56342e-05	1.95377	1.95377
ENSMUSG00000026278	BCL2-related ovarian killer [Source:MGI Symbol;Acc:MGI:1858494]	Bok	protein_coding	13.0927	6.8557	0.959857	0.00076642	1.94512	1.94512
ENSMUSG00000029330	CDP-diacylglycerol synthase 1 [Source:MGI Symbol;Acc:MGI:1921846]	Cds1	protein_coding	1.50633	0.789225	0.94534	8.0068e-05	1.92564	1.92564
ENSMUSG00000063600	EGF-like and EMI domain containing 1 [Source:MGI Symbol;Acc:MGI:1922990]	Egfem1	protein_coding	4.28584	2.6071	0.91325	7.12079e-05	1.88328	1.88328
ENSMUSG00000093880	transmembrane protein 181C, pseudogene [Source:MGI Symbol;Acc:MGI:3780993]	Tmem181c-ps	unprocessed_pseudogene	6.61416	3.69594	0.908595	1.11694e-09	1.87722	1.87722
ENSMUSG00000022272	myosin X [Source:MGI Symbol;Acc:MGI:107716]	Myo10	protein_coding	0.932087	0.537525	0.906445	0.0170051	1.87442	1.87442
ENSMUSG00000026986	histamine N-methyltransferase [Source:MGI Symbol;Acc:MGI:2153181]	Hnmt	protein_coding	5.35893	2.86392	0.89615	0.0134297	1.86109	1.86109
ENSMUSG00000035164	zinc finger CCCH type containing 12C [Source:MGI Symbol;Acc:MGI:3026959]	Zc3h12c	protein_coding	1.49943	0.757316	0.892784	0.00106031	1.85676	1.85676
ENSMUSG00000081485	predicted gene 12338 [Source:MGI Symbol;Acc:MGI:3650622]	Gm12338	processed_pseudogene	38.5264	21.0028	0.892372	1.48775e-07	1.85623	1.85623
ENSMUSG00000020053	insulin-like growth factor 1 [Source:MGI Symbol;Acc:MGI:96432]	Igf1	protein_coding	18.2135	9.60353	0.889863	0.003048	1.853	1.853
ENSMUSG00000096780	transmembrane protein 181B, pseudogene [Source:MGI Symbol;Acc:MGI:3779544]	Tmem181b-ps	transcribed_unprocessed_pseudogene	46.8055	27.2981	0.874525	2.58754e-14	1.8334	1.8334
ENSMUSG00000086247	predicted gene 15787 [Source:MGI Symbol;Acc:MGI:3783229]	Gm15787	processed_transcript	4.58773	2.43049	0.870448	0.00128948	1.82823	1.82823
ENSMUSG00000074272	carcinoembryonic antigen-related cell adhesion molecule 1 [Source:MGI Symbol;Acc:MGI:1347245]	Ceacam1	protein_coding	8.22193	4.58658	0.857982	6.04865e-07	1.8125	1.8125
ENSMUSG00000033486	cation channel, sperm associated 2 [Source:MGI Symbol;Acc:MGI:2387404]	Catsper2	protein_coding	2.13188	1.34482	0.852842	0.000261602	1.80606	1.80606
ENSMUSG00000042439	zinc finger protein 532 [Source:MGI Symbol;Acc:MGI:3036282]	Zfp532	protein_coding	3.27139	1.90039	0.852108	0.00889396	1.80514	1.80514
ENSMUSG00000052516	roundabout guidance receptor 2 [Source:MGI Symbol;Acc:MGI:1890110]	Robo2	protein_coding	0.834421	0.532088	0.846787	0.0115467	1.79849	1.79849
ENSMUSG00000034226	ras homolog family member V [Source:MGI Symbol;Acc:MGI:2444227]	Rhov	protein_coding	2.78986	1.59921	0.843154	0.00659415	1.79397	1.79397
ENSMUSG00000003206	Epstein-Barr virus induced gene 3 [Source:MGI Symbol;Acc:MGI:1354171]	Ebi3	protein_coding	7.13426	4.25733	0.841577	0.00889396	1.79201	1.79201
ENSMUSG00000031373	carbonic anhydrase 5b, mitochondrial [Source:MGI Symbol;Acc:MGI:1926249]	Car5b	protein_coding	22.5653	13.0422	0.825396	1.73503e-08	1.77202	1.77202
ENSMUSG00000026388	RIKEN cDNA 3110009E18 gene [Source:MGI Symbol;Acc:MGI:1920353]	3110009E18Rik	protein_coding	7.86622	4.94827	0.822576	0.0033907	1.76856	1.76856
ENSMUSG00000021322	acyloxyacyl hydrolase [Source:MGI Symbol;Acc:MGI:1350928]	Aoah	protein_coding	3.14843	1.80105	0.822448	0.000637548	1.7684	1.7684
ENSMUSG00000050199	leucine-rich repeat-containing G protein-coupled receptor 4 [Source:MGI Symbol;Acc:MGI:1891468]	Lgr4	protein_coding	0.823206	0.445099	0.798713	0.000968395	1.73955	1.73955
ENSMUSG00000035505	cytochrome c oxidase assembly protein 18 [Source:MGI Symbol;Acc:MGI:2448532]	Cox18	protein_coding	27.1711	15.7989	0.792131	3.25653e-11	1.73163	1.73163
ENSMUSG00000037095	leucine-rich alpha-2-glycoprotein 1 [Source:MGI Symbol;Acc:MGI:1924155]	Lrg1	protein_coding	20.0674	11.9481	0.791431	0.0257326	1.73079	1.73079
ENSMUSG00000028369	sushi, von Willebrand factor type A, EGF and pentraxin domain containing 1 [Source:MGI Symbol;Acc:MGI:1928849]	Svep1	protein_coding	1.76022	1.05039	0.790794	0.000192349	1.73003	1.73003
ENSMUSG00000027134	lysophosphatidylcholine acyltransferase 4 [Source:MGI Symbol;Acc:MGI:2138993]	Lpcat4	protein_coding	20.0527	12.0124	0.789378	5.40572e-09	1.72833	1.72833
ENSMUSG00000036098	myelin regulatory factor [Source:MGI Symbol;Acc:MGI:2684944]	Myrf	protein_coding	4.43825	2.41224	0.785915	0.00745331	1.72419	1.72419
ENSMUSG00000019699	thymoma viral proto-oncogene 3 [Source:MGI Symbol;Acc:MGI:1345147]	Akt3	protein_coding	2.3112	1.34399	0.77757	0.000343085	1.71424	1.71424
ENSMUSG00000034751	microtubule associated serine/threonine kinase family member 4 [Source:MGI Symbol;Acc:MGI:1918885]	Mast4	protein_coding	0.351215	0.23246	0.776317	0.0255077	1.71275	1.71275
ENSMUSG00000024247	protein kinase domain containing, cytoplasmic [Source:MGI Symbol;Acc:MGI:2147077]	Pkdcc	protein_coding	3.28065	2.00108	0.770771	0.000704602	1.70618	1.70618
ENSMUSG00000042082	arylsulfatase B [Source:MGI Symbol;Acc:MGI:88075]	Arsb	protein_coding	47.5797	28.551	0.765957	3.19244e-10	1.7005	1.7005
ENSMUSG00000059325	HOP homeobox [Source:MGI Symbol;Acc:MGI:1916782]	Hopx	protein_coding	7.74762	4.7754	0.745912	0.00038845	1.67703	1.67703
ENSMUSG00000038776	epoxide hydrolase 1, microsomal [Source:MGI Symbol;Acc:MGI:95405]	Ephx1	protein_coding	13.2944	8.37841	0.733291	6.06572e-05	1.66243	1.66243
ENSMUSG00000029403	cyclin-dependent kinase-like 2 (CDC2-related kinase) [Source:MGI Symbol;Acc:MGI:1858227]	Cdkl2	protein_coding	18.7451	12.2371	0.70179	2.41713e-15	1.62652	1.62652
ENSMUSG00000032204	aquaporin 9 [Source:MGI Symbol;Acc:MGI:1891066]	Aqp9	protein_coding	6.73073	4.16958	0.683238	0.0309004	1.60574	1.60574
ENSMUSG00000040432	leukotriene B4 receptor 2 [Source:MGI Symbol;Acc:MGI:1888501]	Ltb4r2	protein_coding	1.14785	0.859514	0.672027	0.0231247	1.59331	1.59331
ENSMUSG00000044770	Scm polycomb group protein like 4 [Source:MGI Symbol;Acc:MGI:2446140]	Scml4	protein_coding	6.29876	3.78007	0.670771	0.0105368	1.59192	1.59192
ENSMUSG00000074813	myeloid RNA regulator of BCL2L11 induced cell death [Source:MGI Symbol;Acc:MGI:3652191]	Morrbid	lincRNA	37.1059	28.0996	0.655955	2.90303e-13	1.57566	1.57566
ENSMUSG00000022661	CD200 antigen [Source:MGI Symbol;Acc:MGI:1196990]	Cd200	protein_coding	37.3658	23.16	0.645314	0.00121274	1.56408	1.56408
ENSMUSG00000018800	ATP-binding cassette, sub-family A (ABC1), member 5 [Source:MGI Symbol;Acc:MGI:2386607]	Abca5	protein_coding	0.673742	0.413345	0.640489	0.0171323	1.55886	1.55886
ENSMUSG00000049744	Rho GTPase activating protein 15 [Source:MGI Symbol;Acc:MGI:1923367]	Arhgap15	protein_coding	13.1574	8.86494	0.631922	7.98629e-05	1.54963	1.54963
ENSMUSG00000042284	integrin alpha 1 [Source:MGI Symbol;Acc:MGI:96599]	Itga1	protein_coding	7.26913	4.87064	0.620712	0.00107216	1.53763	1.53763
ENSMUSG00000028327	STRA6-like [Source:MGI Symbol;Acc:MGI:1921402]	Stra6l	protein_coding	16.6711	10.9342	0.60793	0.00831539	1.52407	1.52407
ENSMUSG00000074918	InaF motif containing 2 [Source:MGI Symbol;Acc:MGI:1915354]	Inafm2	protein_coding	27.0678	18.3517	0.607455	4.34328e-12	1.52357	1.52357
ENSMUSG00000040710	ST8 alpha-N-acetyl-neuraminide alpha-2,8-sialyltransferase 4 [Source:MGI Symbol;Acc:MGI:106018]	St8sia4	protein_coding	7.07434	4.8406	0.603971	0.000311234	1.51989	1.51989
ENSMUSG00000057554	lectin, galactose binding, soluble 8 [Source:MGI Symbol;Acc:MGI:1928481]	Lgals8	protein_coding	161.999	108.023	0.601625	1.79346e-17	1.51742	1.51742
ENSMUSG00000053897	solute carrier family 39 (metal ion transporter), member 8 [Source:MGI Symbol;Acc:MGI:1914797]	Slc39a8	protein_coding	3.81068	2.61799	0.596679	0.00040713	1.51223	1.51223
ENSMUSG00000033781	ankyrin repeat and SOCS box-containing 13 [Source:MGI Symbol;Acc:MGI:2145525]	Asb13	protein_coding	8.73809	13.5746	-0.586804	1.12348e-11	0.665816	-1.50192
ENSMUSG00000021596	multiple C2 domains, transmembrane 1 [Source:MGI Symbol;Acc:MGI:1926021]	Mctp1	protein_coding	10.6751	18.284	-0.59715	9.91336e-10	0.661058	-1.51273
ENSMUSG00000009633	G0/G1 switch gene 2 [Source:MGI Symbol;Acc:MGI:1316737]	G0s2	protein_coding	15.5008	24.2774	-0.597792	0.00121274	0.660764	-1.5134
ENSMUSG00000027646	Rous sarcoma oncogene [Source:MGI Symbol;Acc:MGI:98397]	Src	protein_coding	0.718814	1.61982	-0.600971	0.0189042	0.65931	-1.51674
ENSMUSG00000025876	unc-5 netrin receptor A [Source:MGI Symbol;Acc:MGI:894682]	Unc5a	protein_coding	3.29991	5.15412	-0.604194	3.49372e-05	0.657839	-1.52013
ENSMUSG00000045410	aldo-keto reductase family 1, member E1 [Source:MGI Symbol;Acc:MGI:1914758]	Akr1e1	protein_coding	5.44605	8.59321	-0.614163	3.12858e-09	0.653309	-1.53067
ENSMUSG00000106978	NEDD4 binding protein 2, opposite strand [Source:MGI Symbol;Acc:MGI:1921484]	N4bp2os	processed_transcript	1.84265	2.7934	-0.617333	0.0221553	0.651875	-1.53404
ENSMUSG00000056999	insulin degrading enzyme [Source:MGI Symbol;Acc:MGI:96412]	Ide	protein_coding	27.5458	43.9429	-0.630171	2.14469e-07	0.6461	-1.54775
ENSMUSG00000018865	sulfotransferase family 4A, member 1 [Source:MGI Symbol;Acc:MGI:1888971]	Sult4a1	protein_coding	2.23338	3.9798	-0.632689	0.0230337	0.644973	-1.55045
ENSMUSG00000095199	zinc finger protein 967 [Source:MGI Symbol;Acc:MGI:3709638]	Zfp967	protein_coding	6.92659	10.9888	-0.637449	0.00119765	0.642848	-1.55558
ENSMUSG00000035093	SECIS binding protein 2-like [Source:MGI Symbol;Acc:MGI:1917604]	Secisbp2l	protein_coding	29.1652	45.8741	-0.639591	5.83708e-14	0.641895	-1.55789
ENSMUSG00000068735	transformation related protein 53 inducible protein 11 [Source:MGI Symbol;Acc:MGI:2670995]	Trp53i11	protein_coding	20.8041	32.554	-0.656051	0.0425196	0.634613	-1.57576
ENSMUSG00000053617	SH3 and PX domains 2A [Source:MGI Symbol;Acc:MGI:1298393]	Sh3pxd2a	protein_coding	0.707609	1.12379	-0.660398	0.00495636	0.632704	-1.58052
ENSMUSG00000073609	D-2-hydroxyglutarate dehydrogenase [Source:MGI Symbol;Acc:MGI:2138209]	D2hgdh	protein_coding	7.94916	12.6774	-0.690618	2.56749e-11	0.619589	-1.61397
ENSMUSG00000058385	H2B clustered histone 8 [Source:MGI Symbol;Acc:MGI:2448386]	H2bc8	protein_coding	12.9979	21.6593	-0.697382	0.000101861	0.61669	-1.62156
ENSMUSG00000021592	arylsulfatase K [Source:MGI Symbol;Acc:MGI:1924291]	Arsk	protein_coding	12.0685	19.8931	-0.69771	2.06791e-13	0.61655	-1.62193
ENSMUSG00000066613	zinc finger protein 932 [Source:MGI Symbol;Acc:MGI:1916754]	Zfp932	protein_coding	6.05407	9.92048	-0.699657	8.22762e-08	0.615719	-1.62412
ENSMUSG00000040640	ELKS/RAB6-interacting/CAST family member 2 [Source:MGI Symbol;Acc:MGI:1098749]	Erc2	protein_coding	2.26082	4.01536	-0.70972	0.0120219	0.611439	-1.63549
ENSMUSG00000089756	zinc finger protein 966 [Source:MGI Symbol;Acc:MGI:3709288]	Zfp966	protein_coding	2.18038	3.65787	-0.724866	0.00121531	0.605053	-1.65275
ENSMUSG00000038390	G protein-coupled receptor 162 [Source:MGI Symbol;Acc:MGI:1315214]	Gpr162	protein_coding	0.60451	0.937405	-0.725219	0.0101175	0.604905	-1.65315
ENSMUSG00000078898	zinc finger protein 968 [Source:MGI Symbol;Acc:MGI:3782903]	Zfp968	protein_coding	3.24426	6.44503	-0.745318	0.000872773	0.596536	-1.67634
ENSMUSG00000033467	cytokine receptor-like factor 2 [Source:MGI Symbol;Acc:MGI:1889506]	Crlf2	protein_coding	91.7067	153.532	-0.746966	7.06364e-14	0.595856	-1.67826
ENSMUSG00000048142	N-acetyltransferase 8-like [Source:MGI Symbol;Acc:MGI:2447776]	Nat8l	protein_coding	0.937889	1.67213	-0.748352	0.000265128	0.595283	-1.67987
ENSMUSG00000051065	Mab-21 domain containing 2 [Source:MGI Symbol;Acc:MGI:1917028]	Mb21d2	protein_coding	1.63996	2.80738	-0.772068	0.00186808	0.585577	-1.70772
ENSMUSG00000042115	kelch domain containing 8A [Source:MGI Symbol;Acc:MGI:2442630]	Klhdc8a	protein_coding	0.545744	0.939096	-0.792732	0.0306699	0.57725	-1.73235
ENSMUSG00000095545	zinc finger protein 969 [Source:MGI Symbol;Acc:MGI:3782422]	Zfp969	protein_coding	2.84103	5.21565	-0.82375	0.000944573	0.564971	-1.77
ENSMUSG00000029053	protein kinase C, zeta [Source:MGI Symbol;Acc:MGI:97602]	Prkcz	protein_coding	0.774234	1.36384	-0.8415	0.0105717	0.558063	-1.79191
ENSMUSG00000034278	DnaJ heat shock protein family (Hsp40) member C17 [Source:MGI Symbol;Acc:MGI:1916658]	Dnajc17	protein_coding	10.6784	20.0646	-0.84178	2.51751e-09	0.557955	-1.79226
ENSMUSG00000032012	nectin cell adhesion molecule 1 [Source:MGI Symbol;Acc:MGI:1926483]	Nectin1	protein_coding	0.358334	0.720633	-0.860081	0.0123546	0.550922	-1.81514
ENSMUSG00000019726	lysosomal trafficking regulator [Source:MGI Symbol;Acc:MGI:107448]	Lyst	protein_coding	11.7518	22.1298	-0.871731	1.27428e-05	0.546491	-1.82986
ENSMUSG00000057530	endothelin converting enzyme 1 [Source:MGI Symbol;Acc:MGI:1101357]	Ece1	protein_coding	2.39183	4.61969	-0.957234	0.000147821	0.515044	-1.94158
ENSMUSG00000022371	collagen, type XIV, alpha 1 [Source:MGI Symbol;Acc:MGI:1341272]	Col14a1	protein_coding	0.482507	0.77307	-0.959847	0.0188242	0.514111	-1.9451
ENSMUSG00000030446	zinc finger protein 273 [Source:MGI Symbol;Acc:MGI:3036278]	Zfp273	protein_coding	1.46178	3.35174	-0.984352	6.44117e-06	0.505453	-1.97842
ENSMUSG00000005802	solute carrier family 30 (zinc transporter), member 4 [Source:MGI Symbol;Acc:MGI:1345282]	Slc30a4	protein_coding	0.508047	1.04405	-1.02515	0.0216922	0.49136	-2.03517
ENSMUSG00000027236	eukaryotic translation initiation factor 3, subunit J1 [Source:MGI Symbol;Acc:MGI:1925905]	Eif3j1	protein_coding	16.9303	35.1174	-1.03201	1.18124e-23	0.489028	-2.04487
ENSMUSG00000047632	fibroblast growth factor binding protein 3 [Source:MGI Symbol;Acc:MGI:1919764]	Fgfbp3	protein_coding	0.828706	1.84699	-1.06072	0.0198504	0.479393	-2.08597
ENSMUSG00000090659	zinc finger protein 493 [Source:MGI Symbol;Acc:MGI:1920208]	Zfp493	protein_coding	0.432815	1.05618	-1.08001	8.02604e-05	0.473026	-2.11405
ENSMUSG00000033540	iduronidase, alpha-L [Source:MGI Symbol;Acc:MGI:96418]	Idua	protein_coding	13.8045	31.8841	-1.15349	5.44821e-23	0.449535	-2.22452
ENSMUSG00000018102	H2B clustered histone 4 [Source:MGI Symbol;Acc:MGI:1915274]	H2bc4	protein_coding	42.4417	99.1835	-1.1754	7.47808e-13	0.442762	-2.25855
ENSMUSG00000014361	MER proto-oncogene tyrosine kinase [Source:MGI Symbol;Acc:MGI:96965]	Mertk	protein_coding	90.5747	233.354	-1.35112	2.97321e-25	0.391987	-2.5511
ENSMUSG00000040084	BUB1B, mitotic checkpoint serine/threonine kinase [Source:MGI Symbol;Acc:MGI:1333889]	Bub1b	protein_coding	23.3695	62.945	-1.38342	2.91238e-20	0.383309	-2.60886
ENSMUSG00000045464	RIKEN cDNA 2810002D19 gene [Source:MGI Symbol;Acc:MGI:1913707]	2810002D19Rik	processed_transcript	1.21264	3.38869	-1.46632	7.67222e-08	0.361903	-2.76317
ENSMUSG00000057069	ERO1-like beta (S. cerevisiae) [Source:MGI Symbol;Acc:MGI:1914725]	Ero1lb	protein_coding	5.43432	29.1673	-1.69989	2.6764e-26	0.307809	-3.24877
ENSMUSG00000097715	G protein-coupled receptor 137B, pseudogene [Source:MGI Symbol;Acc:MGI:3710533]	Gpr137b-ps	transcribed_unprocessed_pseudogene	42.4453	215.777	-1.74037	2.26407e-30	0.299293	-3.3412
ENSMUSG00000029254	signal transducing adaptor family member 1 [Source:MGI Symbol;Acc:MGI:1926193]	Stap1	protein_coding	2.7418	9.94478	-1.76312	1.45545e-16	0.29461	-3.39432
ENSMUSG00000047963	starch binding domain 1 [Source:MGI Symbol;Acc:MGI:1261768]	Stbd1	protein_coding	1.10072	3.80656	-1.77749	4.20658e-08	0.291691	-3.42829
ENSMUSG00000027420	beaded filament structural protein 1, in lens-CP94 [Source:MGI Symbol;Acc:MGI:101770]	Bfsp1	protein_coding	3.8407	14.5535	-1.89333	1.51054e-21	0.269185	-3.71492
ENSMUSG00000110537	predicted gene 4316 [Source:MGI Symbol;Acc:MGI:3782497]	Gm4316	lincRNA	0.382459	2.78381	-2.61525	2.56963e-12	0.163204	-6.12731
ENSMUSG00000098789	jumonji domain containing 7 [Source:MGI Symbol;Acc:MGI:3845785]	Jmjd7	protein_coding	1.6831	17.6913	-4.07501	8.62448e-15	0.0593334	-16.8539
ENSMUSG00000027315	serine protease inhibitor, Kunitz type 1 [Source:MGI Symbol;Acc:MGI:1338033]	Spint1	protein_coding	4.96858	85.7972	-4.11443	3.13883e-31	0.0577344	-17.3207
ENSMUSG00000033705	START domain containing 9 [Source:MGI Symbol;Acc:MGI:3045258]	Stard9	protein_coding	0.793994	13.2517	-4.25169	2.5791e-22	0.0524946	-19.0496

## Sheet: S3 Tab
S3 Tab: Differentially expressed genes identified in male, Mertk-/- vs wild type alveolar macrophages.
GeneID	Description	Gene	Genetype	M_Mtk_mean	M_WT_mean	Coef.MtkvsWT_M	p.value.adj.MtkvsWT_M	2^Coef.MtkvsWT_M	Fold Change
ENSMUSG00000029370	Ras association (RalGDS/AF-6) domain family member 6 [Source:MGI Symbol;Acc:MGI:1920496]	Rassf6	protein_coding	20.7807	0.486262	5.08645	1.43099e-20	33.9761	33.9761
ENSMUSG00000067608	proliferating cell nuclear antigen pseudogene 2 [Source:MGI Symbol;Acc:MGI:97505]	Pcna-ps2	processed_pseudogene	105.605	5.97073	4.17757	8.628e-24	18.0957	18.0957
ENSMUSG00000027199	glycine amidinotransferase (L-arginine:glycine amidinotransferase) [Source:MGI Symbol;Acc:MGI:1914342]	Gatm	protein_coding	60.3756	3.80459	4.07185	2.63954e-32	16.817	16.817
ENSMUSG00000092060	BEN domain containing 4 [Source:MGI Symbol;Acc:MGI:3648414]	Bend4	protein_coding	2.84596	0.264568	3.28411	1.13343e-14	9.74128	9.74128
ENSMUSG00000083902	predicted gene 15975 [Source:MGI Symbol;Acc:MGI:3801944]	Gm15975	processed_pseudogene	5.97065	0.702577	3.17699	1.3333e-14	9.04417	9.04417
ENSMUSG00000051177	phospholipase C, beta 1 [Source:MGI Symbol;Acc:MGI:97613]	Plcb1	protein_coding	57.401	12.7974	2.19975	8.0825e-25	4.59401	4.59401
ENSMUSG00000110123	predicted gene, 18562 [Source:MGI Symbol;Acc:MGI:5010747]	Gm18562	unprocessed_pseudogene	10.221	2.33069	2.15916	7.15025e-14	4.46653	4.46653
ENSMUSG00000048126	collagen, type VI, alpha 3 [Source:MGI Symbol;Acc:MGI:88461]	Col6a3	protein_coding	0.570424	0.0993338	2.10864	0.000159696	4.31286	4.31286
ENSMUSG00000048647	exonuclease 3'-5' domain containing 1 [Source:MGI Symbol;Acc:MGI:3045306]	Exd1	protein_coding	2.42782	0.549774	2.07511	2.21093e-15	4.21375	4.21375
ENSMUSG00000014599	colony stimulating factor 1 (macrophage) [Source:MGI Symbol;Acc:MGI:1339753]	Csf1	protein_coding	3.57549	0.521114	2.04963	0.0136723	4.14001	4.14001
ENSMUSG00000029373	platelet factor 4 [Source:MGI Symbol;Acc:MGI:1888711]	Pf4	protein_coding	10.6313	2.87276	1.90054	5.19167e-08	3.73352	3.73352
ENSMUSG00000022816	follistatin-like 1 [Source:MGI Symbol;Acc:MGI:102793]	Fstl1	protein_coding	5.24163	1.41901	1.84928	8.12621e-05	3.6032	3.6032
ENSMUSG00000026389	STEAP family member 3 [Source:MGI Symbol;Acc:MGI:1915678]	Steap3	protein_coding	20.035	6.32456	1.7979	3.56485e-20	3.47713	3.47713
ENSMUSG00000064141	zinc finger protein 69 [Source:MGI Symbol;Acc:MGI:107794]	Zfp69	protein_coding	4.93145	1.5169	1.68992	4.11722e-12	3.2264	3.2264
ENSMUSG00000027435	CD93 antigen [Source:MGI Symbol;Acc:MGI:106664]	Cd93	protein_coding	49.8345	15.8412	1.6508	7.96693e-08	3.14009	3.14009
ENSMUSG00000015665	acyl-CoA wax alcohol acyltransferase 1 [Source:MGI Symbol;Acc:MGI:3588200]	Awat1	protein_coding	8.8507	2.67458	1.60012	0.00936155	3.03168	3.03168
ENSMUSG00000024371	complement component 2 (within H-2S) [Source:MGI Symbol;Acc:MGI:88226]	C2	protein_coding	6.43269	2.16503	1.59428	7.70175e-05	3.01943	3.01943
ENSMUSG00000074899	spectrin beta, non-erythrocytic 5 [Source:MGI Symbol;Acc:MGI:2685200]	Sptbn5	protein_coding	2.29706	0.70761	1.59187	1.57047e-08	3.0144	3.0144
ENSMUSG00000051515	family with sequence similarity 181, member B [Source:MGI Symbol;Acc:MGI:1930951]	Fam181b	protein_coding	3.3587	1.07914	1.59162	1.27423e-05	3.01388	3.01388
ENSMUSG00000037999	ArfGAP with RhoGAP domain, ankyrin repeat and PH domain 2 [Source:MGI Symbol;Acc:MGI:2684416]	Arap2	protein_coding	0.603892	0.25439	1.56639	0.000271758	2.96163	2.96163
ENSMUSG00000027175	t-complex 11 like 1 [Source:MGI Symbol;Acc:MGI:2444263]	Tcp11l1	protein_coding	5.54693	2.40827	1.55702	2.81958e-08	2.94245	2.94245
ENSMUSG00000053101	G protein-coupled receptor 141 [Source:MGI Symbol;Acc:MGI:2672983]	Gpr141	protein_coding	18.0248	6.05784	1.54055	1.00588e-06	2.90906	2.90906
ENSMUSG00000021708	RAS protein-specific guanine nucleotide-releasing factor 2 [Source:MGI Symbol;Acc:MGI:109137]	Rasgrf2	protein_coding	4.92259	1.86648	1.52563	1.36073e-15	2.87911	2.87911
ENSMUSG00000043424	eukaryotic translation initiation factor 3, subunit J2 [Source:MGI Symbol;Acc:MGI:3704486]	Eif3j2	protein_coding	30.6326	11.0635	1.51252	6.68847e-25	2.85309	2.85309
ENSMUSG00000079362	predicted gene 43302 [Source:MGI Symbol;Acc:MGI:5663439]	Gm43302	protein_coding	3.94735	1.54631	1.49633	0.0149459	2.82123	2.82123
ENSMUSG00000040152	thrombospondin 1 [Source:MGI Symbol;Acc:MGI:98737]	Thbs1	protein_coding	1.98396	0.482655	1.49617	0.0329442	2.82093	2.82093
ENSMUSG00000039607	RNA binding motif, single stranded interacting protein [Source:MGI Symbol;Acc:MGI:2444477]	Rbms3	protein_coding	0.745079	0.190249	1.41888	0.00150094	2.67378	2.67378
ENSMUSG00000036718	MICAL-like 2 [Source:MGI Symbol;Acc:MGI:2444818]	Micall2	protein_coding	0.905093	0.35559	1.41761	0.00121367	2.67142	2.67142
ENSMUSG00000052062	par-3 family cell polarity regulator beta [Source:MGI Symbol;Acc:MGI:1919301]	Pard3b	protein_coding	0.341768	0.148578	1.41579	0.00113019	2.66805	2.66805
ENSMUSG00000029330	CDP-diacylglycerol synthase 1 [Source:MGI Symbol;Acc:MGI:1921846]	Cds1	protein_coding	1.55032	0.585785	1.39619	1.5197e-07	2.63206	2.63206
ENSMUSG00000028517	phospholipid phosphatase 3 [Source:MGI Symbol;Acc:MGI:1915166]	Plpp3	protein_coding	12.2512	4.21451	1.38769	0.000690037	2.61659	2.61659
ENSMUSG00000022220	adenylate cyclase 4 [Source:MGI Symbol;Acc:MGI:99674]	Adcy4	protein_coding	2.54538	0.787583	1.38375	6.16216e-05	2.60945	2.60945
ENSMUSG00000027030	serine/threonine kinase 39 [Source:MGI Symbol;Acc:MGI:1858416]	Stk39	protein_coding	7.08852	2.92611	1.35954	5.19212e-06	2.56604	2.56604
ENSMUSG00000062148	eosinophil-associated, ribonuclease A family, member 6 [Source:MGI Symbol;Acc:MGI:1890463]	Ear6	protein_coding	43.1851	14.1422	1.33904	0.00492067	2.52983	2.52983
ENSMUSG00000046808	ATPase, class V, type 10D [Source:MGI Symbol;Acc:MGI:2450125]	Atp10d	polymorphic_pseudogene	13.673	5.66846	1.31958	1.89198e-15	2.49593	2.49593
ENSMUSG00000037095	leucine-rich alpha-2-glycoprotein 1 [Source:MGI Symbol;Acc:MGI:1924155]	Lrg1	protein_coding	14.7367	6.09441	1.29562	0.00094078	2.45482	2.45482
ENSMUSG00000033526	diphosphoinositol pentakisphosphate kinase 1 [Source:MGI Symbol;Acc:MGI:2443281]	Ppip5k1	protein_coding	22.03	9.87755	1.29109	9.87347e-21	2.44713	2.44713
ENSMUSG00000110631	predicted gene, 42047 [Source:MGI Symbol;Acc:MGI:5624932]	Gm42047	lincRNA	108.636	52.1519	1.27385	0.000473061	2.41805	2.41805
ENSMUSG00000050199	leucine-rich repeat-containing G protein-coupled receptor 4 [Source:MGI Symbol;Acc:MGI:1891468]	Lgr4	protein_coding	0.746921	0.307741	1.27154	1.16392e-06	2.41419	2.41419
ENSMUSG00000039372	membrane associated ring-CH-type finger 4 [Source:MGI Symbol;Acc:MGI:2683550]	Marchf4	protein_coding	4.92257	1.78757	1.26671	0.000931658	2.40612	2.40612
ENSMUSG00000030214	phospholipase B domain containing 1 [Source:MGI Symbol;Acc:MGI:1914107]	Plbd1	protein_coding	2.57422	1.1184	1.23842	0.0201646	2.35939	2.35939
ENSMUSG00000015305	SAM and SH3 domain containing 1 [Source:MGI Symbol;Acc:MGI:1917347]	Sash1	protein_coding	3.41868	1.48836	1.21922	9.69811e-05	2.3282	2.3282
ENSMUSG00000021322	acyloxyacyl hydrolase [Source:MGI Symbol;Acc:MGI:1350928]	Aoah	protein_coding	2.265	0.931573	1.21028	2.94703e-05	2.31382	2.31382
ENSMUSG00000093598	RIKEN cDNA A730085K08 gene [Source:MGI Symbol;Acc:MGI:3605633]	A730085K08Rik	antisense	6.35277	2.65367	1.18177	0.00999108	2.26854	2.26854
ENSMUSG00000070803	Cbp/p300-interacting transactivator, with Glu/Asp-rich carboxy-terminal domain, 4 [Source:MGI Symbol;Acc:MGI:1861694]	Cited4	protein_coding	4.71386	2.14793	1.18177	0.00208506	2.26854	2.26854
ENSMUSG00000023960	ectonucleotide pyrophosphatase/phosphodiesterase 5 [Source:MGI Symbol;Acc:MGI:1933830]	Enpp5	protein_coding	5.87035	2.38588	1.17474	0.000162774	2.25753	2.25753
ENSMUSG00000068823	cold shock domain containing E1, RNA binding [Source:MGI Symbol;Acc:MGI:92356]	Csde1	protein_coding	353.769	161.134	1.16521	1.52468e-31	2.24266	2.24266
ENSMUSG00000092618	butyrophilin-like 6 [Source:MGI Symbol;Acc:MGI:1932038]	Btnl6	protein_coding	3.61593	1.45112	1.14884	0.0253864	2.21736	2.21736
ENSMUSG00000113047	predicted gene, 47469 [Source:MGI Symbol;Acc:MGI:6096437]	Gm47469	lincRNA	9.59715	3.79351	1.14219	4.0769e-07	2.20715	2.20715
ENSMUSG00000112478	predicted gene, 47761 [Source:MGI Symbol;Acc:MGI:6096912]	Gm47761	lincRNA	4.03485	1.96729	1.13992	0.00209132	2.20368	2.20368
ENSMUSG00000039899	fibrinogen-like protein 2 [Source:MGI Symbol;Acc:MGI:103266]	Fgl2	protein_coding	4.92131	1.95683	1.13509	0.00414536	2.19632	2.19632
ENSMUSG00000054932	alpha fetoprotein [Source:MGI Symbol;Acc:MGI:87951]	Afp	protein_coding	12.9311	5.64232	1.12455	2.72307e-10	2.18033	2.18033
ENSMUSG00000030786	integrin alpha M [Source:MGI Symbol;Acc:MGI:96607]	Itgam	protein_coding	2.24799	1.11081	1.10983	0.0194066	2.15821	2.15821
ENSMUSG00000020340	cytoplasmic FMR1 interacting protein 2 [Source:MGI Symbol;Acc:MGI:1924134]	Cyfip2	protein_coding	5.84856	2.65118	1.10602	0.000609385	2.15251	2.15251
ENSMUSG00000025044	macrophage scavenger receptor 1 [Source:MGI Symbol;Acc:MGI:98257]	Msr1	protein_coding	22.7623	11.4001	1.09724	6.92694e-09	2.13945	2.13945
ENSMUSG00000027852	neuroblastoma ras oncogene [Source:MGI Symbol;Acc:MGI:97376]	Nras	protein_coding	111.417	53.2357	1.09597	1.65512e-31	2.13757	2.13757
ENSMUSG00000024247	protein kinase domain containing, cytoplasmic [Source:MGI Symbol;Acc:MGI:2147077]	Pkdcc	protein_coding	3.36388	1.61007	1.09404	4.4693e-06	2.13471	2.13471
ENSMUSG00000019699	thymoma viral proto-oncogene 3 [Source:MGI Symbol;Acc:MGI:1345147]	Akt3	protein_coding	2.10826	0.908664	1.08958	3.27248e-06	2.12812	2.12812
ENSMUSG00000042439	zinc finger protein 532 [Source:MGI Symbol;Acc:MGI:3036282]	Zfp532	protein_coding	3.48061	1.62558	1.08706	0.000242717	2.12441	2.12441
ENSMUSG00000026278	BCL2-related ovarian killer [Source:MGI Symbol;Acc:MGI:1858494]	Bok	protein_coding	11.3514	5.58947	1.08188	0.000255616	2.11679	2.11679
ENSMUSG00000026390	macrophage receptor with collagenous structure [Source:MGI Symbol;Acc:MGI:1309998]	Marco	protein_coding	840.715	387.457	1.07988	1.5197e-07	2.11386	2.11386
ENSMUSG00000036098	myelin regulatory factor [Source:MGI Symbol;Acc:MGI:2684944]	Myrf	protein_coding	3.74526	1.5061	1.07802	0.000468868	2.11113	2.11113
ENSMUSG00000069662	myristoylated alanine rich protein kinase C substrate [Source:MGI Symbol;Acc:MGI:96907]	Marcks	protein_coding	3.85492	1.87481	1.05664	0.000801333	2.08008	2.08008
ENSMUSG00000097891	predicted gene 3650 [Source:MGI Symbol;Acc:MGI:3781826]	Gm3650	unprocessed_pseudogene	18.2211	8.83704	1.05384	3.10485e-10	2.07605	2.07605
ENSMUSG00000020053	insulin-like growth factor 1 [Source:MGI Symbol;Acc:MGI:96432]	Igf1	protein_coding	21.1361	10.0897	1.05312	0.000190181	2.07502	2.07502
ENSMUSG00000074272	carcinoembryonic antigen-related cell adhesion molecule 1 [Source:MGI Symbol;Acc:MGI:1347245]	Ceacam1	protein_coding	7.17722	3.50981	1.0469	6.26502e-08	2.06609	2.06609
ENSMUSG00000032204	aquaporin 9 [Source:MGI Symbol;Acc:MGI:1891066]	Aqp9	protein_coding	7.07361	3.26792	1.04034	0.000335083	2.05671	2.05671
ENSMUSG00000021306	G protein-coupled receptor 137B [Source:MGI Symbol;Acc:MGI:1891463]	Gpr137b	protein_coding	334.471	162.794	1.03967	1.63726e-21	2.05576	2.05576
ENSMUSG00000027854	suppressor of IKBKE 1 [Source:MGI Symbol;Acc:MGI:1913891]	Sike1	protein_coding	29.9491	15.2442	1.01938	2.41228e-24	2.02704	2.02704
ENSMUSG00000049871	NLR family, CARD domain containing 3 [Source:MGI Symbol;Acc:MGI:2444070]	Nlrc3	protein_coding	0.878325	0.395911	1.00587	0.00160302	2.00815	2.00815
ENSMUSG00000043017	prostaglandin I receptor (IP) [Source:MGI Symbol;Acc:MGI:99535]	Ptgir	protein_coding	32.4039	15.3843	1.0054	0.00152077	2.0075	2.0075
ENSMUSG00000096255	dynein light chain Tctex-type 1B [Source:MGI Symbol;Acc:MGI:98643]	Dynlt1b	protein_coding	101.763	52.3382	1.00418	1.17395e-17	2.0058	2.0058
ENSMUSG00000069792	WAP four-disulfide core domain 17 [Source:MGI Symbol;Acc:MGI:3649773]	Wfdc17	protein_coding	78.4591	38.9328	0.994894	0.000533827	1.99293	1.99293
ENSMUSG00000027398	interleukin 1 beta [Source:MGI Symbol;Acc:MGI:96543]	Il1b	protein_coding	22.1245	10.0022	0.989654	0.0423533	1.98571	1.98571
ENSMUSG00000022272	myosin X [Source:MGI Symbol;Acc:MGI:107716]	Myo10	protein_coding	0.596463	0.307558	0.981342	0.0171487	1.9743	1.9743
ENSMUSG00000021591	glutaredoxin [Source:MGI Symbol;Acc:MGI:2135625]	Glrx	protein_coding	153.085	80.5329	0.978578	8.84927e-21	1.97052	1.97052
ENSMUSG00000010663	fatty acid desaturase 1 [Source:MGI Symbol;Acc:MGI:1923517]	Fads1	protein_coding	8.69371	4.27375	0.977082	0.000182481	1.96848	1.96848
ENSMUSG00000026388	RIKEN cDNA 3110009E18 gene [Source:MGI Symbol;Acc:MGI:1920353]	3110009E18Rik	protein_coding	8.63125	4.04161	0.971599	0.000335758	1.96101	1.96101
ENSMUSG00000078763	schlafen 1 [Source:MGI Symbol;Acc:MGI:1313259]	Slfn1	protein_coding	3.05182	1.45107	0.930084	0.0314084	1.90539	1.90539
ENSMUSG00000086247	predicted gene 15787 [Source:MGI Symbol;Acc:MGI:3783229]	Gm15787	processed_transcript	4.10647	1.25147	0.920145	0.00205586	1.89231	1.89231
ENSMUSG00000055407	microtubule-associated protein 6 [Source:MGI Symbol;Acc:MGI:1201690]	Map6	protein_coding	13.1717	6.34336	0.912647	0.0170238	1.8825	1.8825
ENSMUSG00000079037	prion protein [Source:MGI Symbol;Acc:MGI:97769]	Prnp	protein_coding	1.51231	0.922999	0.904533	0.0223616	1.87194	1.87194
ENSMUSG00000054203	interferon activated gene 205 [Source:MGI Symbol;Acc:MGI:101847]	Ifi205	protein_coding	1.87505	0.836615	0.901973	0.0249231	1.86862	1.86862
ENSMUSG00000042284	integrin alpha 1 [Source:MGI Symbol;Acc:MGI:96599]	Itga1	protein_coding	5.95417	3.12305	0.900726	7.86256e-06	1.86701	1.86701
ENSMUSG00000020577	tetraspanin 13 [Source:MGI Symbol;Acc:MGI:1913359]	Tspan13	protein_coding	4.84129	2.8388	0.895618	0.000234919	1.86041	1.86041
ENSMUSG00000029207	amyloid beta (A4) precursor protein-binding, family B, member 2 [Source:MGI Symbol;Acc:MGI:108405]	Apbb2	protein_coding	0.997725	0.428416	0.890831	0.0231317	1.85424	1.85424
ENSMUSG00000056054	S100 calcium binding protein A8 (calgranulin A) [Source:MGI Symbol;Acc:MGI:88244]	S100a8	protein_coding	24.9832	12.0157	0.885713	0.0463422	1.84768	1.84768
ENSMUSG00000026536	interferon activated gene 211 [Source:MGI Symbol;Acc:MGI:3041120]	Ifi211	protein_coding	10.4932	5.19985	0.878842	0.00806853	1.8389	1.8389
ENSMUSG00000034485	uveal autoantigen with coiled-coil domains and ankyrin repeats [Source:MGI Symbol;Acc:MGI:1919815]	Uaca	protein_coding	0.814011	0.46791	0.874089	0.032813	1.83285	1.83285
ENSMUSG00000063600	EGF-like and EMI domain containing 1 [Source:MGI Symbol;Acc:MGI:1922990]	Egfem1	protein_coding	4.97018	2.40548	0.869652	8.66558e-05	1.82722	1.82722
ENSMUSG00000024140	endothelial PAS domain protein 1 [Source:MGI Symbol;Acc:MGI:109169]	Epas1	protein_coding	26.7535	14.569	0.857296	0.00113019	1.81164	1.81164
ENSMUSG00000028245	neutral sphingomyelinase (N-SMase) activation associated factor [Source:MGI Symbol;Acc:MGI:1341864]	Nsmaf	protein_coding	0.8772	0.474895	0.853454	0.0423004	1.80682	1.80682
ENSMUSG00000105504	guanylate binding protein 5 [Source:MGI Symbol;Acc:MGI:2429943]	Gbp5	protein_coding	6.30203	3.20363	0.852485	0.000549105	1.80561	1.80561
ENSMUSG00000050370	cholesterol 25-hydroxylase [Source:MGI Symbol;Acc:MGI:1333869]	Ch25h	protein_coding	120.794	63.0469	0.849457	0.0171487	1.80182	1.80182
ENSMUSG00000022018	regulator of cell cycle [Source:MGI Symbol;Acc:MGI:1913464]	Rgcc	protein_coding	96.3397	48.515	0.840397	0.0311695	1.79054	1.79054
ENSMUSG00000026303	melanophilin [Source:MGI Symbol;Acc:MGI:2176380]	Mlph	protein_coding	10.9843	6.50425	0.835645	0.000352454	1.78465	1.78465
ENSMUSG00000081485	predicted gene 12338 [Source:MGI Symbol;Acc:MGI:3650622]	Gm12338	processed_pseudogene	42.6641	23.7712	0.835339	3.25153e-07	1.78428	1.78428
ENSMUSG00000013089	ets variant 5 [Source:MGI Symbol;Acc:MGI:1096867]	Etv5	protein_coding	1.45233	0.900568	0.827923	0.0398248	1.77513	1.77513
ENSMUSG00000039062	alanyl (membrane) aminopeptidase [Source:MGI Symbol;Acc:MGI:5000466]	Anpep	protein_coding	7.35033	4.64429	0.82764	0.00548935	1.77478	1.77478
ENSMUSG00000034751	microtubule associated serine/threonine kinase family member 4 [Source:MGI Symbol;Acc:MGI:1918885]	Mast4	protein_coding	0.306779	0.187355	0.827576	0.0174689	1.7747	1.7747
ENSMUSG00000029304	secreted phosphoprotein 1 [Source:MGI Symbol;Acc:MGI:98389]	Spp1	protein_coding	798.274	457.354	0.821314	3.13994e-11	1.76701	1.76701
ENSMUSG00000029499	peroxisomal membrane protein 2 [Source:MGI Symbol;Acc:MGI:107487]	Pxmp2	protein_coding	3.22956	1.95322	0.821016	0.0277796	1.76665	1.76665
ENSMUSG00000035505	cytochrome c oxidase assembly protein 18 [Source:MGI Symbol;Acc:MGI:2448532]	Cox18	protein_coding	27.1421	15.4455	0.817022	2.61483e-11	1.76177	1.76177
ENSMUSG00000034226	ras homolog family member V [Source:MGI Symbol;Acc:MGI:2444227]	Rhov	protein_coding	2.64545	1.56987	0.816296	0.00806327	1.76088	1.76088
ENSMUSG00000028369	sushi, von Willebrand factor type A, EGF and pentraxin domain containing 1 [Source:MGI Symbol;Acc:MGI:1928849]	Svep1	protein_coding	1.59738	0.832321	0.815156	0.000348573	1.75949	1.75949
ENSMUSG00000074743	thrombomodulin [Source:MGI Symbol;Acc:MGI:98736]	Thbd	protein_coding	33.4879	19.5275	0.814042	1.00588e-06	1.75813	1.75813
ENSMUSG00000003206	Epstein-Barr virus induced gene 3 [Source:MGI Symbol;Acc:MGI:1354171]	Ebi3	protein_coding	5.9966	3.2078	0.812037	0.0224717	1.75569	1.75569
ENSMUSG00000036086	zinc finger, RAN-binding domain containing 3 [Source:MGI Symbol;Acc:MGI:1918362]	Zranb3	protein_coding	6.86203	4.16475	0.805203	0.00201217	1.74739	1.74739
ENSMUSG00000008090	fibroblast growth factor receptor-like 1 [Source:MGI Symbol;Acc:MGI:2150920]	Fgfrl1	protein_coding	5.33651	3.02415	0.800317	9.19729e-07	1.74148	1.74148
ENSMUSG00000037014	somatostatin receptor 4 [Source:MGI Symbol;Acc:MGI:105372]	Sstr4	protein_coding	3.96469	2.33075	0.795924	0.00453333	1.73619	1.73619
ENSMUSG00000020844	nucleoredoxin [Source:MGI Symbol;Acc:MGI:109331]	Nxn	protein_coding	3.82824	2.10533	0.793005	0.000160447	1.73268	1.73268
ENSMUSG00000017400	SH3 and cysteine rich domain 2 [Source:MGI Symbol;Acc:MGI:2144518]	Stac2	protein_coding	9.39101	5.54734	0.785552	0.000106734	1.72375	1.72375
ENSMUSG00000096780	transmembrane protein 181B, pseudogene [Source:MGI Symbol;Acc:MGI:3779544]	Tmem181b-ps	transcribed_unprocessed_pseudogene	49.9173	27.0446	0.781128	1.26126e-12	1.71847	1.71847
ENSMUSG00000052516	roundabout guidance receptor 2 [Source:MGI Symbol;Acc:MGI:1890110]	Robo2	protein_coding	0.711333	0.307705	0.773495	0.0442251	1.70941	1.70941
ENSMUSG00000035164	zinc finger CCCH type containing 12C [Source:MGI Symbol;Acc:MGI:3026959]	Zc3h12c	protein_coding	1.17336	0.669978	0.764846	0.0103361	1.69919	1.69919
ENSMUSG00000022661	CD200 antigen [Source:MGI Symbol;Acc:MGI:1196990]	Cd200	protein_coding	42.1833	24.5295	0.755334	6.76109e-05	1.68802	1.68802
ENSMUSG00000090675	olfactory receptor 111 [Source:MGI Symbol;Acc:MGI:2177494]	Olfr111	protein_coding	2.22772	1.40517	0.754758	0.0245985	1.68735	1.68735
ENSMUSG00000034610	terminal uridylyl transferase 4 [Source:MGI Symbol;Acc:MGI:2445126]	Tut4	protein_coding	2.20369	1.24633	0.747623	0.00362969	1.67902	1.67902
ENSMUSG00000082088	predicted gene 15753 [Source:MGI Symbol;Acc:MGI:3783195]	Gm15753	unprocessed_pseudogene	5.12145	3.11666	0.745193	0.0127022	1.6762	1.6762
ENSMUSG00000028327	STRA6-like [Source:MGI Symbol;Acc:MGI:1921402]	Stra6l	protein_coding	17.9187	11.0398	0.742355	0.000474467	1.6729	1.6729
ENSMUSG00000004952	RAS p21 protein activator 4 [Source:MGI Symbol;Acc:MGI:1858600]	Rasa4	protein_coding	10.8665	7.24836	0.742288	0.000571816	1.67283	1.67283
ENSMUSG00000031365	zinc finger protein 275 [Source:MGI Symbol;Acc:MGI:1350985]	Zfp275	protein_coding	1.22988	0.83799	0.742236	0.00200412	1.67277	1.67277
ENSMUSG00000104713	guanylate binding protein 6 [Source:MGI Symbol;Acc:MGI:2140937]	Gbp6	protein_coding	7.8791	3.78131	0.73907	0.0074444	1.6691	1.6691
ENSMUSG00000053113	suppressor of cytokine signaling 3 [Source:MGI Symbol;Acc:MGI:1201791]	Socs3	protein_coding	8.45707	5.33485	0.738067	0.00961026	1.66794	1.66794
ENSMUSG00000037172	DENN domain containing 11 [Source:MGI Symbol;Acc:MGI:2444256]	Dennd11	protein_coding	2.7324	1.71921	0.724482	0.000312884	1.65231	1.65231
ENSMUSG00000027259	adenosine deaminase-like [Source:MGI Symbol;Acc:MGI:1923144]	Adal	protein_coding	7.57334	4.82179	0.718357	6.96138e-09	1.64531	1.64531
ENSMUSG00000030020	prickle planar cell polarity protein 2 [Source:MGI Symbol;Acc:MGI:1925144]	Prickle2	protein_coding	10.9308	6.79665	0.718133	2.20039e-06	1.64505	1.64505
ENSMUSG00000093880	transmembrane protein 181C, pseudogene [Source:MGI Symbol;Acc:MGI:3780993]	Tmem181c-ps	unprocessed_pseudogene	6.95552	4.10878	0.709554	3.74698e-07	1.6353	1.6353
ENSMUSG00000053897	solute carrier family 39 (metal ion transporter), member 8 [Source:MGI Symbol;Acc:MGI:1914797]	Slc39a8	protein_coding	3.58681	2.20189	0.706361	4.74419e-05	1.63168	1.63168
ENSMUSG00000018920	chemokine (C-X-C motif) ligand 16 [Source:MGI Symbol;Acc:MGI:1932682]	Cxcl16	protein_coding	6.62915	4.00578	0.701263	0.00337947	1.62593	1.62593
ENSMUSG00000040584	ATP-binding cassette, sub-family B (MDR/TAP), member 1A [Source:MGI Symbol;Acc:MGI:97570]	Abcb1a	protein_coding	1.33746	0.894152	0.696392	0.00827121	1.62045	1.62045
ENSMUSG00000029403	cyclin-dependent kinase-like 2 (CDC2-related kinase) [Source:MGI Symbol;Acc:MGI:1858227]	Cdkl2	protein_coding	18.6662	11.6278	0.690968	8.27445e-15	1.61437	1.61437
ENSMUSG00000021451	sema domain, immunoglobulin domain (Ig), transmembrane domain (TM) and short cytoplasmic domain, (semaphorin) 4D [Source:MGI Symbol;Acc:MGI:109244]	Sema4d	protein_coding	7.13127	4.44514	0.684121	0.0413003	1.60672	1.60672
ENSMUSG00000060591	interferon induced transmembrane protein 2 [Source:MGI Symbol;Acc:MGI:1933382]	Ifitm2	protein_coding	61.9518	39.822	0.682124	7.87731e-05	1.6045	1.6045
ENSMUSG00000040710	ST8 alpha-N-acetyl-neuraminide alpha-2,8-sialyltransferase 4 [Source:MGI Symbol;Acc:MGI:106018]	St8sia4	protein_coding	5.02811	3.25725	0.680559	0.000252613	1.60276	1.60276
ENSMUSG00000042644	inositol 1,4,5-triphosphate receptor 3 [Source:MGI Symbol;Acc:MGI:96624]	Itpr3	protein_coding	1.0908	0.701166	0.679495	0.00523826	1.60158	1.60158
ENSMUSG00000085295	RIKEN cDNA 4930430E12 gene [Source:MGI Symbol;Acc:MGI:1918889]	4930430E12Rik	antisense	12.996	7.73436	0.679388	0.0306606	1.60146	1.60146
ENSMUSG00000025278	filamin, beta [Source:MGI Symbol;Acc:MGI:2446089]	Flnb	protein_coding	0.605953	0.394155	0.677251	0.0265017	1.59909	1.59909
ENSMUSG00000036402	guanine nucleotide binding protein (G protein), gamma 12 [Source:MGI Symbol;Acc:MGI:1336171]	Gng12	protein_coding	18.568	11.9338	0.674105	9.15501e-05	1.59561	1.59561
ENSMUSG00000059742	potassium voltage-gated channel, subfamily H (eag-related), member 7 [Source:MGI Symbol;Acc:MGI:2159566]	Kcnh7	protein_coding	0.563757	0.343932	0.667753	0.0227301	1.5886	1.5886
ENSMUSG00000049744	Rho GTPase activating protein 15 [Source:MGI Symbol;Acc:MGI:1923367]	Arhgap15	protein_coding	10.9217	7.1609	0.667108	9.98779e-05	1.58789	1.58789
ENSMUSG00000056529	platelet-activating factor receptor [Source:MGI Symbol;Acc:MGI:106066]	Ptafr	protein_coding	5.27796	3.3164	0.666462	0.0115487	1.58718	1.58718
ENSMUSG00000033486	cation channel, sperm associated 2 [Source:MGI Symbol;Acc:MGI:2387404]	Catsper2	protein_coding	2.28006	1.26089	0.657782	0.00617253	1.57766	1.57766
ENSMUSG00000094786	predicted gene 14403 [Source:MGI Symbol;Acc:MGI:3649813]	Gm14403	protein_coding	2.91574	2.03709	0.648859	0.0483349	1.56793	1.56793
ENSMUSG00000000805	carbonic anhydrase 4 [Source:MGI Symbol;Acc:MGI:1096574]	Car4	protein_coding	1015.17	651.079	0.646471	2.35605e-06	1.56533	1.56533
ENSMUSG00000074813	myeloid RNA regulator of BCL2L11 induced cell death [Source:MGI Symbol;Acc:MGI:3652191]	Morrbid	lincRNA	35.4673	25.7489	0.642526	1.38767e-12	1.56106	1.56106
ENSMUSG00000038352	ADP-ribosylation factor-like 5C [Source:MGI Symbol;Acc:MGI:3028577]	Arl5c	protein_coding	2.06086	1.2563	0.636521	0.0252523	1.55458	1.55458
ENSMUSG00000026385	diazepam binding inhibitor [Source:MGI Symbol;Acc:MGI:94865]	Dbi	protein_coding	649.817	427.405	0.628562	2.53849e-08	1.54602	1.54602
ENSMUSG00000020021	FYVE, RhoGEF and PH domain containing 6 [Source:MGI Symbol;Acc:MGI:1261419]	Fgd6	protein_coding	2.53953	1.67104	0.624096	0.00101137	1.54125	1.54125
ENSMUSG00000062515	fatty acid binding protein 4, adipocyte [Source:MGI Symbol;Acc:MGI:88038]	Fabp4	protein_coding	226.618	154.444	0.622605	0.0186648	1.53965	1.53965
ENSMUSG00000042082	arylsulfatase B [Source:MGI Symbol;Acc:MGI:88075]	Arsb	protein_coding	39.199	26.0822	0.621432	1.64157e-07	1.5384	1.5384
ENSMUSG00000030088	aldehyde dehydrogenase 1 family, member L1 [Source:MGI Symbol;Acc:MGI:1340024]	Aldh1l1	protein_coding	6.13442	3.9692	0.617536	0.000891166	1.53425	1.53425
ENSMUSG00000057554	lectin, galactose binding, soluble 8 [Source:MGI Symbol;Acc:MGI:1928481]	Lgals8	protein_coding	164.624	107.469	0.608731	1.17395e-17	1.52492	1.52492
ENSMUSG00000078137	ankyrin repeat domain 63 [Source:MGI Symbol;Acc:MGI:2686183]	Ankrd63	protein_coding	5.84929	3.84887	0.607075	0.0123414	1.52317	1.52317
ENSMUSG00000033065	phosphofructokinase, muscle [Source:MGI Symbol;Acc:MGI:97548]	Pfkm	protein_coding	1.09696	0.562448	0.602268	0.019894	1.5181	1.5181
ENSMUSG00000044367	solute carrier family 16 (monocarboxylic acid transporters), member 13 [Source:MGI Symbol;Acc:MGI:1916559]	Slc16a13	protein_coding	1.49684	1.03643	0.587172	0.0127728	1.5023	1.5023
ENSMUSG00000061666	glycerophosphodiester phosphodiesterase domain containing 1 [Source:MGI Symbol;Acc:MGI:1913819]	Gdpd1	protein_coding	9.26098	6.14501	0.586115	0.00515237	1.5012	1.5012
ENSMUSG00000030427	leukocyte immunoglobulin-like receptor, subfamily A (with TM domain), member 6 [Source:MGI Symbol;Acc:MGI:1195969]	Lilra6	protein_coding	10.6114	16.2235	-0.587881	4.47621e-05	0.665319	-1.50304
ENSMUSG00000033773	RNA polymerase II associated protein 2 [Source:MGI Symbol;Acc:MGI:2141142]	Rpap2	protein_coding	5.8569	9.02653	-0.592322	1.00588e-06	0.663274	-1.50767
ENSMUSG00000009633	G0/G1 switch gene 2 [Source:MGI Symbol;Acc:MGI:1316737]	G0s2	protein_coding	15.5337	23.1603	-0.603336	0.000744343	0.65823	-1.51923
ENSMUSG00000062312	erb-b2 receptor tyrosine kinase 2 [Source:MGI Symbol;Acc:MGI:95410]	Erbb2	protein_coding	0.87495	1.27457	-0.609994	0.0244438	0.6552	-1.52625
ENSMUSG00000024302	dystrobrevin alpha [Source:MGI Symbol;Acc:MGI:106039]	Dtna	protein_coding	1.89621	2.46243	-0.611813	0.00152107	0.654374	-1.52818
ENSMUSG00000029234	transmembrane protein 165 [Source:MGI Symbol;Acc:MGI:894407]	Tmem165	protein_coding	66.5384	106.577	-0.625067	1.87989e-15	0.648389	-1.54228
ENSMUSG00000018865	sulfotransferase family 4A, member 1 [Source:MGI Symbol;Acc:MGI:1888971]	Sult4a1	protein_coding	2.24692	3.34154	-0.631506	0.0216345	0.645502	-1.54918
ENSMUSG00000048142	N-acetyltransferase 8-like [Source:MGI Symbol;Acc:MGI:2447776]	Nat8l	protein_coding	0.781616	1.24211	-0.633987	0.00499245	0.644393	-1.55185
ENSMUSG00000047022	mirror-image polydactyly 1 [Source:MGI Symbol;Acc:MGI:1920740]	Mipol1	protein_coding	0.783624	1.24866	-0.637386	0.048637	0.642877	-1.55551
ENSMUSG00000116701	predicted gene, 30726 [Source:MGI Symbol;Acc:MGI:5589885]	Gm30726	lincRNA	3.31528	4.97798	-0.63888	0.0314547	0.642211	-1.55712
ENSMUSG00000071456	RIKEN cDNA 1110002L01 gene [Source:MGI Symbol;Acc:MGI:1915821]	1110002L01Rik	antisense	3.4278	4.30164	-0.641008	0.0163489	0.641265	-1.55942
ENSMUSG00000030589	RAS guanyl releasing protein 4 [Source:MGI Symbol;Acc:MGI:2386851]	Rasgrp4	protein_coding	21.0912	33.6935	-0.641584	8.96184e-06	0.641009	-1.56004
ENSMUSG00000018581	dynein, axonemal, heavy chain 11 [Source:MGI Symbol;Acc:MGI:1100864]	Dnah11	protein_coding	5.2979	7.89722	-0.65367	0.035399	0.635661	-1.57317
ENSMUSG00000053693	microtubule associated serine/threonine kinase 1 [Source:MGI Symbol;Acc:MGI:1861901]	Mast1	protein_coding	0.485792	0.652029	-0.658987	0.0467257	0.633323	-1.57897
ENSMUSG00000078898	zinc finger protein 968 [Source:MGI Symbol;Acc:MGI:3782903]	Zfp968	protein_coding	4.01473	6.36187	-0.671467	0.00176919	0.627868	-1.59269
ENSMUSG00000040663	cardiotrophin-like cytokine factor 1 [Source:MGI Symbol;Acc:MGI:1930088]	Clcf1	protein_coding	10.6052	15.8201	-0.672487	0.00236355	0.627424	-1.59382
ENSMUSG00000041757	pleckstrin homology domain containing, family A member 6 [Source:MGI Symbol;Acc:MGI:2388662]	Plekha6	protein_coding	1.73038	2.37414	-0.672966	0.00554231	0.627216	-1.59435
ENSMUSG00000022512	claudin 1 [Source:MGI Symbol;Acc:MGI:1276109]	Cldn1	protein_coding	20.6107	31.5097	-0.673876	0.000238188	0.626821	-1.59535
ENSMUSG00000017309	CD300 molecule like family member G [Source:MGI Symbol;Acc:MGI:1289168]	Cd300lg	protein_coding	5.98925	8.53174	-0.685126	0.0311695	0.621951	-1.60784
ENSMUSG00000028445	energy homeostasis associated [Source:MGI Symbol;Acc:MGI:1916888]	Enho	protein_coding	3.24984	4.96137	-0.690881	0.00263525	0.619476	-1.61427
ENSMUSG00000037605	adhesion G protein-coupled receptor L3 [Source:MGI Symbol;Acc:MGI:2441950]	Adgrl3	protein_coding	8.09444	11.9907	-0.691316	0.0462783	0.619289	-1.61476
ENSMUSG00000034686	proline rich 7 (synaptic) [Source:MGI Symbol;Acc:MGI:3487246]	Prr7	protein_coding	3.05699	4.8471	-0.691488	0.00426201	0.619215	-1.61495
ENSMUSG00000021596	multiple C2 domains, transmembrane 1 [Source:MGI Symbol;Acc:MGI:1926021]	Mctp1	protein_coding	10.8304	17.7267	-0.693732	1.67004e-11	0.618252	-1.61746
ENSMUSG00000046006	Grb2-binding adaptor, transmembrane [Source:MGI Symbol;Acc:MGI:3608341]	Gapt	protein_coding	4.23385	6.89332	-0.699014	1.75309e-05	0.615993	-1.62339
ENSMUSG00000095199	zinc finger protein 967 [Source:MGI Symbol;Acc:MGI:3709638]	Zfp967	protein_coding	7.32746	10.9068	-0.701147	0.000184842	0.615083	-1.6258
ENSMUSG00000021592	arylsulfatase K [Source:MGI Symbol;Acc:MGI:1924291]	Arsk	protein_coding	12.119	19.2657	-0.705668	1.62724e-13	0.613158	-1.6309
ENSMUSG00000073609	D-2-hydroxyglutarate dehydrogenase [Source:MGI Symbol;Acc:MGI:2138209]	D2hgdh	protein_coding	7.29477	11.9648	-0.707297	2.28212e-11	0.612466	-1.63274
ENSMUSG00000089756	zinc finger protein 966 [Source:MGI Symbol;Acc:MGI:3709288]	Zfp966	protein_coding	2.39838	3.92442	-0.739079	0.000441402	0.599122	-1.66911
ENSMUSG00000064065	interaction protein for cytohesin exchange factors 1 [Source:MGI Symbol;Acc:MGI:2444159]	Ipcef1	protein_coding	2.70657	3.90364	-0.740618	0.00176897	0.598483	-1.67089
ENSMUSG00000033467	cytokine receptor-like factor 2 [Source:MGI Symbol;Acc:MGI:1889506]	Crlf2	protein_coding	90.1061	154.002	-0.743949	8.39898e-14	0.597103	-1.67475
ENSMUSG00000027646	Rous sarcoma oncogene [Source:MGI Symbol;Acc:MGI:98397]	Src	protein_coding	0.52803	0.965407	-0.745098	0.00683518	0.596627	-1.67609
ENSMUSG00000095545	zinc finger protein 969 [Source:MGI Symbol;Acc:MGI:3782422]	Zfp969	protein_coding	3.56303	5.88099	-0.746632	0.00154761	0.595993	-1.67787
ENSMUSG00000003271	sulfotransferase family, cytosolic, 2B, member 1 [Source:MGI Symbol;Acc:MGI:1926342]	Sult2b1	protein_coding	3.2695	5.15798	-0.747434	0.0217906	0.595662	-1.6788
ENSMUSG00000111535	predicted gene, 35154 [Source:MGI Symbol;Acc:MGI:5594313]	Gm35154	lincRNA	2.20048	3.67218	-0.753897	0.0096972	0.593	-1.68634
ENSMUSG00000056999	insulin degrading enzyme [Source:MGI Symbol;Acc:MGI:96412]	Ide	protein_coding	24.752	42.4916	-0.761231	2.03024e-09	0.589993	-1.69494
ENSMUSG00000040640	ELKS/RAB6-interacting/CAST family member 2 [Source:MGI Symbol;Acc:MGI:1098749]	Erc2	protein_coding	1.79288	3.56877	-0.772891	0.00414536	0.585243	-1.70869
ENSMUSG00000058385	H2B clustered histone 8 [Source:MGI Symbol;Acc:MGI:2448386]	H2bc8	protein_coding	14.3393	24.4751	-0.780701	4.1733e-06	0.582084	-1.71796
ENSMUSG00000087088	predicted gene, 16638 [Source:MGI Symbol;Acc:MGI:4439562]	Gm16638	antisense	0.688154	1.02343	-0.796435	0.0324921	0.57577	-1.7368
ENSMUSG00000055069	RAB39, member RAS oncogene family [Source:MGI Symbol;Acc:MGI:2442855]	Rab39	protein_coding	1.30165	2.32056	-0.796508	0.00410348	0.575741	-1.73689
ENSMUSG00000024462	gamma-aminobutyric acid (GABA) B receptor, 1 [Source:MGI Symbol;Acc:MGI:1860139]	Gabbr1	protein_coding	9.17786	12.9174	-0.799853	0.000525564	0.574408	-1.74092
ENSMUSG00000014837	RIKEN cDNA 4931428F04 gene [Source:MGI Symbol;Acc:MGI:1921606]	4931428F04Rik	protein_coding	0.509753	0.730255	-0.801701	0.00668572	0.573672	-1.74315
ENSMUSG00000111264	RIKEN cDNA E030022I16 gene [Source:MGI Symbol;Acc:MGI:2444690]	E030022I16Rik	TEC	0.653256	1.15866	-0.812146	0.0468225	0.569534	-1.75582
ENSMUSG00000070369	integrin, alpha D [Source:MGI Symbol;Acc:MGI:3578624]	Itgad	protein_coding	6.72108	10.7301	-0.840906	0.00697066	0.558293	-1.79117
ENSMUSG00000042515	PWWP domain containing 3B [Source:MGI Symbol;Acc:MGI:2445062]	Pwwp3b	protein_coding	1.24663	2.10392	-0.853992	0.0163579	0.553252	-1.8075
ENSMUSG00000034833	thymocyte expressed, positive selection associated 1 [Source:MGI Symbol;Acc:MGI:1914846]	Tespa1	protein_coding	1.69351	2.44206	-0.854387	0.0402647	0.5531	-1.80799
ENSMUSG00000005360	solute carrier family 1 (glial high affinity glutamate transporter), member 3 [Source:MGI Symbol;Acc:MGI:99917]	Slc1a3	protein_coding	0.950019	1.40667	-0.864698	0.0168998	0.549161	-1.82096
ENSMUSG00000009418	neuron navigator 1 [Source:MGI Symbol;Acc:MGI:2183683]	Nav1	protein_coding	6.84168	10.7072	-0.866322	0.0153094	0.548544	-1.82301
ENSMUSG00000045410	aldo-keto reductase family 1, member E1 [Source:MGI Symbol;Acc:MGI:1914758]	Akr1e1	protein_coding	4.86901	9.02367	-0.878707	1.31905e-13	0.543855	-1.83873
ENSMUSG00000042115	kelch domain containing 8A [Source:MGI Symbol;Acc:MGI:2442630]	Klhdc8a	protein_coding	0.413292	0.717616	-0.881256	0.0182343	0.542894	-1.84198
ENSMUSG00000055926	predicted gene 14137 [Source:MGI Symbol;Acc:MGI:3651144]	Gm14137	protein_coding	0.66318	1.141	-0.882792	0.006593	0.542317	-1.84394
ENSMUSG00000031391	L1 cell adhesion molecule [Source:MGI Symbol;Acc:MGI:96721]	L1cam	protein_coding	27.1795	45.7323	-0.88786	0.000193496	0.540415	-1.85043
ENSMUSG00000066613	zinc finger protein 932 [Source:MGI Symbol;Acc:MGI:1916754]	Zfp932	protein_coding	5.9679	10.3994	-0.892238	1.01716e-10	0.538778	-1.85605
ENSMUSG00000074364	EH-domain containing 2 [Source:MGI Symbol;Acc:MGI:2154274]	Ehd2	protein_coding	1.62631	2.87807	-0.896326	7.3203e-07	0.537253	-1.86132
ENSMUSG00000028583	podoplanin [Source:MGI Symbol;Acc:MGI:103098]	Pdpn	protein_coding	3.38415	6.65832	-0.911075	0.000475761	0.531789	-1.88045
ENSMUSG00000057530	endothelin converting enzyme 1 [Source:MGI Symbol;Acc:MGI:1101357]	Ece1	protein_coding	2.0707	4.00955	-0.966965	0.000195057	0.511581	-1.95472
ENSMUSG00000032012	nectin cell adhesion molecule 1 [Source:MGI Symbol;Acc:MGI:1926483]	Nectin1	protein_coding	0.256684	0.483955	-1.02584	0.00642603	0.491124	-2.03615
ENSMUSG00000027236	eukaryotic translation initiation factor 3, subunit J1 [Source:MGI Symbol;Acc:MGI:1925905]	Eif3j1	protein_coding	16.8822	34.1843	-1.05761	4.95127e-24	0.480428	-2.08148
ENSMUSG00000022096	lysine demethylase and nuclear receptor corepressor [Source:MGI Symbol;Acc:MGI:96223]	Hr	protein_coding	16.102	29.2506	-1.07333	0.00246691	0.475222	-2.10428
ENSMUSG00000107374	predicted gene 43172 [Source:MGI Symbol;Acc:MGI:5663309]	Gm43172	TEC	0.795802	1.74776	-1.08617	0.0292917	0.471009	-2.1231
ENSMUSG00000030446	zinc finger protein 273 [Source:MGI Symbol;Acc:MGI:3036278]	Zfp273	protein_coding	1.33942	2.85668	-1.10256	1.18013e-06	0.46569	-2.14735
ENSMUSG00000087265	predicted gene 12349 [Source:MGI Symbol;Acc:MGI:3650494]	Gm12349	lincRNA	8.23029	15.7631	-1.11887	0.00126585	0.460455	-2.17177
ENSMUSG00000021614	versican [Source:MGI Symbol;Acc:MGI:102889]	Vcan	protein_coding	0.203332	0.353224	-1.11962	0.00185749	0.460214	-2.1729
ENSMUSG00000049866	ADP-ribosylation factor-like 4C [Source:MGI Symbol;Acc:MGI:2445172]	Arl4c	protein_coding	7.54469	16.1157	-1.13055	8.79459e-06	0.456743	-2.18942
ENSMUSG00000034278	DnaJ heat shock protein family (Hsp40) member C17 [Source:MGI Symbol;Acc:MGI:1916658]	Dnajc17	protein_coding	9.03469	20.6092	-1.13375	1.19778e-12	0.45573	-2.19428
ENSMUSG00000047632	fibroblast growth factor binding protein 3 [Source:MGI Symbol;Acc:MGI:1919764]	Fgfbp3	protein_coding	0.918083	2.03128	-1.14444	0.00499245	0.452365	-2.2106
ENSMUSG00000018102	H2B clustered histone 4 [Source:MGI Symbol;Acc:MGI:1915274]	H2bc4	protein_coding	45.9642	107.647	-1.19437	2.05117e-13	0.436976	-2.28845
ENSMUSG00000014361	MER proto-oncogene tyrosine kinase [Source:MGI Symbol;Acc:MGI:96965]	Mertk	protein_coding	100.502	240.343	-1.23006	5.68114e-24	0.4263	-2.34576
ENSMUSG00000045464	RIKEN cDNA 2810002D19 gene [Source:MGI Symbol;Acc:MGI:1913707]	2810002D19Rik	processed_transcript	1.37686	3.08994	-1.24885	1.38549e-06	0.420783	-2.37652
ENSMUSG00000033540	iduronidase, alpha-L [Source:MGI Symbol;Acc:MGI:96418]	Idua	protein_coding	12.3665	31.5238	-1.27042	2.62643e-24	0.414538	-2.41232
ENSMUSG00000040084	BUB1B, mitotic checkpoint serine/threonine kinase [Source:MGI Symbol;Acc:MGI:1333889]	Bub1b	protein_coding	21.5122	59.4075	-1.39172	2.93805e-20	0.38111	-2.62391
ENSMUSG00000045394	epithelial cell adhesion molecule [Source:MGI Symbol;Acc:MGI:106653]	Epcam	protein_coding	44.3531	93.8897	-1.40659	0.000192919	0.377202	-2.6511
ENSMUSG00000068735	transformation related protein 53 inducible protein 11 [Source:MGI Symbol;Acc:MGI:2670995]	Trp53i11	protein_coding	9.51309	23.3373	-1.43758	1.59194e-05	0.369186	-2.70866
ENSMUSG00000036745	tubulin tyrosine ligase-like family, member 7 [Source:MGI Symbol;Acc:MGI:1918142]	Ttll7	protein_coding	0.410186	1.09471	-1.44606	0.00178109	0.367022	-2.72463
ENSMUSG00000097715	G protein-coupled receptor 137B, pseudogene [Source:MGI Symbol;Acc:MGI:3710533]	Gpr137b-ps	transcribed_unprocessed_pseudogene	48.6316	215.544	-1.66467	7.6506e-30	0.315416	-3.17041
ENSMUSG00000057069	ERO1-like beta (S. cerevisiae) [Source:MGI Symbol;Acc:MGI:1914725]	Ero1lb	protein_coding	5.88213	28.4943	-1.79762	2.97518e-27	0.28765	-3.47645
ENSMUSG00000027420	beaded filament structural protein 1, in lens-CP94 [Source:MGI Symbol;Acc:MGI:101770]	Bfsp1	protein_coding	3.94909	15.9096	-1.98614	5.78943e-23	0.252414	-3.96175
ENSMUSG00000047963	starch binding domain 1 [Source:MGI Symbol;Acc:MGI:1261768]	Stbd1	protein_coding	0.961588	4.17723	-2.10983	4.90031e-10	0.231674	-4.31641
ENSMUSG00000029254	signal transducing adaptor family member 1 [Source:MGI Symbol;Acc:MGI:1926193]	Stap1	protein_coding	2.23236	10.036	-2.12524	1.25174e-18	0.229213	-4.36276
ENSMUSG00000110537	predicted gene 4316 [Source:MGI Symbol;Acc:MGI:3782497]	Gm4316	lincRNA	0.418055	2.32648	-2.33583	2.29272e-11	0.198082	-5.04842
ENSMUSG00000033717	adrenergic receptor, alpha 2a [Source:MGI Symbol;Acc:MGI:87934]	Adra2a	protein_coding	0.510945	0.957764	-2.34171	0.0119072	0.197276	-5.06904
ENSMUSG00000027315	serine protease inhibitor, Kunitz type 1 [Source:MGI Symbol;Acc:MGI:1338033]	Spint1	protein_coding	4.13916	75.9077	-4.20689	4.79903e-31	0.0541503	-18.4671
ENSMUSG00000098789	jumonji domain containing 7 [Source:MGI Symbol;Acc:MGI:3845785]	Jmjd7	protein_coding	1.75124	17.4523	-4.22527	2.6825e-15	0.0534648	-18.7039
ENSMUSG00000033705	START domain containing 9 [Source:MGI Symbol;Acc:MGI:3045258]	Stard9	protein_coding	0.989336	13.0589	-4.22638	2.59637e-22	0.0534237	-18.7183

## Sheet: S4 Tab
S4 Tab: Gene ontology terms identified by functional enrichment analysis of Mertk-/- vs wild type alveolar macrophages.
Functional enrichment analysis of DEGs identified in combined model
	A: Gene ontology terms identified in Mertk-/- alveolar macrophages
	GenesetID	Description	padj	NES
	GO:0035456	response to interferon-beta	0.00137027	2.02951
	GO:0035458	cellular response to interferon-beta	0.00525055	1.99208
	GO:0051547	regulation of keratinocyte migration	0.0439498	1.81748
	GO:0006935	chemotaxis	0.0439498	1.64484
	GO:0007018	microtubule-based movement	0.0439498	-1.61219
	B: Reactome pathways identified in Mertk-/- alveolar macrophages
	GenesetID	Description	padj	NES
	R-MMU-6798695	Neutrophil degranulation	0.0134522	1.56632
	R-MMU-1799339	SRP-dependent cotranslational protein targeting to membrane	0.0134522	1.85655
	R-MMU-975956	Nonsense Mediated Decay (NMD) independent of the Exon Junction Complex (EJC)	0.0145234	1.82159
Functional enrichment analysis of DEGs identified in genotype + sex interaction file.
	GenesetID	Description	padj	NES
	GO:0050900	leukocyte migration	0.000123836	1.85874
	GO:0097529	myeloid leukocyte migration	0.0457459	1.73082
	GO:0000302	response to reactive oxygen species	0.0415913	1.6563
	GO:0043281	regulation of cysteine-type endopeptidase activity involved in apoptotic process	0.0470839	1.62656
	GO:0050727	regulation of inflammatory response	0.0196779	1.60653
	GO:0042110	T cell activation	0.0415913	1.59671
	GO:0046649	lymphocyte activation	0.0196779	1.55946
	GO:0045321	leukocyte activation	0.0196779	1.51022
	GO:0031347	regulation of defense response	0.0196779	1.50472
	GO:0034097	response to cytokine	0.0314357	1.47404
	GO:0001775	cell activation	0.0218696	1.46917

## Sheet: S5 Tab
S5 Tab: Gene ontology terms identified by gene list over-representation analysis of DEGs in each k-means cluster comparing Mertk-/- vs wild type alveolar macrophages.
A: Gene ontology terms associated with cluster 1.
Cluster 1
GenesetID	Description	padj	overlap	size	overlapGenes
GO:0070486	leukocyte aggregation	0.000823038	4	14	Il1b,S100a8,Sema4d,Thbs1
GO:0098609	cell-cell adhesion	0.000823038	11	421	Cd200,Cd93,Ceacam1,Cyfip2,Fgfrl1,Il1b,Itgam,Plpp3,S100a8,Sema4d,Thbs1
GO:0032102	negative regulation of response to external stimulus	0.00222159	10	394	Cd200,Ceacam1,Fgl2,Igf1,Nlrc3,Sema4d,Socs3,Thbd,Thbs1,Uaca
GO:0006935	chemotaxis	0.00222159	9	310	Ch25h,Cxcl16,Ear6,Il1b,Itgam,Ptafr,S100a8,Sema4d,Spp1
GO:0042330	taxis	0.00222159	9	315	Ch25h,Cxcl16,Ear6,Il1b,Itgam,Ptafr,S100a8,Sema4d,Spp1
GO:0007159	leukocyte cell-cell adhesion	0.00253296	5	59	Il1b,Itgam,S100a8,Sema4d,Thbs1
GO:0071902	positive regulation of protein serine/threonine kinase activity	0.00745327	7	206	Ceacam1,Igf1,Il1b,Marcks,Rgcc,Sash1,Thbs1
GO:0030595	leukocyte chemotaxis	0.00745327	6	135	Ch25h,Cxcl16,Il1b,Itgam,S100a8,Spp1
GO:0031348	negative regulation of defense response	0.0144327	7	233	Cd200,Ceacam1,Fgl2,Igf1,Nlrc3,Socs3,Uaca
GO:0050727	regulation of inflammatory response	0.0154063	8	332	Cd200,Fabp4,Igf1,Il1b,Nlrc3,S100a8,Socs3,Uaca
GO:0045860	positive regulation of protein kinase activity	0.022598	8	355	Ceacam1,Csf1,Igf1,Il1b,Marcks,Rgcc,Sash1,Thbs1
GO:1903793	positive regulation of anion transport	0.0353953	4	59	Abcb1a,Il1b,Ptafr,Sstr4
GO:0060252	positive regulation of glial cell proliferation	0.0368499	3	22	Etv5,Igf1,Il1b
GO:0050900	leukocyte migration	0.0442231	6	207	Ch25h,Cxcl16,Il1b,Itgam,S100a8,Spp1
GO:0060326	cell chemotaxis	0.0442231	6	207	Ch25h,Cxcl16,Il1b,Itgam,S100a8,Spp1
GO:0051047	positive regulation of secretion	0.0442261	8	412	Igf1,Il1b,Itgam,Ptafr,Rgcc,S100a8,Spp1,Sstr4
B: Gene ontology terms associated with cluster 4.
Cluster 4
GenesetID	Description	padj	overlap	size	overlapGenes
GO:0009617	response to bacterium	0.000868177	5	456	Gbp5,Gbp6,Gm43302,Ifi205,Ifi211
GO:0071345	cellular response to cytokine stimulus	0.000868177	5	456	Gbp5,Gbp6,Gm43302,Ifi205,Ifi211
GO:0035458	cellular response to interferon-beta	0.00217661	3	55	Gbp6,Ifi205,Ifi211
GO:0032731	positive regulation of interleukin-1 beta production	0.00217661	3	59	Gbp5,Ifi205,Ifi211
GO:0035456	response to interferon-beta	0.00222974	3	64	Gbp6,Ifi205,Ifi211
GO:0032732	positive regulation of interleukin-1 production	0.00243875	3	70	Gbp5,Ifi205,Ifi211
GO:0071346	cellular response to interferon-gamma	0.0041802	3	91	Gbp5,Gbp6,Gm43302
GO:0032651	regulation of interleukin-1 beta production	0.0041802	3	92	Gbp5,Ifi205,Ifi211
GO:0032652	regulation of interleukin-1 production	0.00672061	3	112	Gbp5,Ifi205,Ifi211
GO:0034341	response to interferon-gamma	0.00744266	3	120	Gbp5,Gbp6,Gm43302
GO:0045089	positive regulation of innate immune response	0.00840726	3	129	Gbp5,Ifi205,Ifi211
GO:0002833	positive regulation of response to biotic stimulus	0.0179244	3	171	Gbp5,Ifi205,Ifi211
GO:0045088	regulation of innate immune response	0.0327551	3	215	Gbp5,Ifi205,Ifi211
GO:0002253	activation of immune response	0.0391286	3	234	Btnl6,Ifi205,Ifi211
GO:0042832	defense response to protozoan	0.041008	2	36	Gbp6,Gm43302
GO:0001562	response to protozoan	0.0451937	2	39	Gbp6,Gm43302
GO:0031349	positive regulation of defense response	0.0466218	3	265	Gbp5,Ifi205,Ifi211
C: DEGs identified in Mertk-/-alveolar macrophages and resulting clusters from k-means analysis.
CuttreeK4	GeneID	Gene	Chr		Genetype	Description
1	ENSMUSG00000000805	Car4	11		protein_coding	carbonic anhydrase 4 [Source:MGI Symbol;Acc:MGI:1096574]
1	ENSMUSG00000004952	Rasa4	5		protein_coding	RAS p21 protein activator 4 [Source:MGI Symbol;Acc:MGI:1858600]
1	ENSMUSG00000008090	Fgfrl1	5		protein_coding	fibroblast growth factor receptor-like 1 [Source:MGI Symbol;Acc:MGI:2150920]
1	ENSMUSG00000010663	Fads1	19		protein_coding	fatty acid desaturase 1 [Source:MGI Symbol;Acc:MGI:1923517]
1	ENSMUSG00000013089	Etv5	16		protein_coding	ets variant 5 [Source:MGI Symbol;Acc:MGI:1096867]
1	ENSMUSG00000014599	Csf1	3		protein_coding	colony stimulating factor 1 (macrophage) [Source:MGI Symbol;Acc:MGI:1339753]
1	ENSMUSG00000015305	Sash1	10		protein_coding	SAM and SH3 domain containing 1 [Source:MGI Symbol;Acc:MGI:1917347]
1	ENSMUSG00000015665	Awat1	X		protein_coding	acyl-CoA wax alcohol acyltransferase 1 [Source:MGI Symbol;Acc:MGI:3588200]
1	ENSMUSG00000017400	Stac2	11		protein_coding	SH3 and cysteine rich domain 2 [Source:MGI Symbol;Acc:MGI:2144518]
1	ENSMUSG00000018920	Cxcl16	11		protein_coding	chemokine (C-X-C motif) ligand 16 [Source:MGI Symbol;Acc:MGI:1932682]
1	ENSMUSG00000020021	Fgd6	10		protein_coding	"FYVE, RhoGEF and PH domain containing 6 [Source:MGI Symbol;Acc:MGI:1261419]"
1	ENSMUSG00000020053	Igf1	10		protein_coding	insulin-like growth factor 1 [Source:MGI Symbol;Acc:MGI:96432]
1	ENSMUSG00000020340	Cyfip2	11		protein_coding	cytoplasmic FMR1 interacting protein 2 [Source:MGI Symbol;Acc:MGI:1924134]
1	ENSMUSG00000020577	Tspan13	12		protein_coding	tetraspanin 13 [Source:MGI Symbol;Acc:MGI:1913359]
1	ENSMUSG00000020844	Nxn	11		protein_coding	nucleoredoxin [Source:MGI Symbol;Acc:MGI:109331]
1	ENSMUSG00000021451	Sema4d	13		protein_coding	"sema domain, immunoglobulin domain (Ig), transmembrane domain (TM) and short cytoplasmic domain, (semaphorin) 4D [Source:MGI Symbol;Acc:MGI:109244]"
1	ENSMUSG00000022018	Rgcc	14		protein_coding	regulator of cell cycle [Source:MGI Symbol;Acc:MGI:1913464]
1	ENSMUSG00000022661	Cd200	16		protein_coding	CD200 antigen [Source:MGI Symbol;Acc:MGI:1196990]
1	ENSMUSG00000022816	Fstl1	16		protein_coding	follistatin-like 1 [Source:MGI Symbol;Acc:MGI:102793]
1	ENSMUSG00000023960	Enpp5	17		protein_coding	ectonucleotide pyrophosphatase/phosphodiesterase 5 [Source:MGI Symbol;Acc:MGI:1933830]
1	ENSMUSG00000024140	Epas1	17		protein_coding	endothelial PAS domain protein 1 [Source:MGI Symbol;Acc:MGI:109169]
1	ENSMUSG00000026278	Bok	1		protein_coding	BCL2-related ovarian killer [Source:MGI Symbol;Acc:MGI:1858494]
1	ENSMUSG00000026303	Mlph	1		protein_coding	melanophilin [Source:MGI Symbol;Acc:MGI:2176380]
1	ENSMUSG00000026390	Marco	1		protein_coding	macrophage receptor with collagenous structure [Source:MGI Symbol;Acc:MGI:1309998]
1	ENSMUSG00000026986	Hnmt	2		protein_coding	histamine N-methyltransferase [Source:MGI Symbol;Acc:MGI:2153181]
1	ENSMUSG00000027175	Tcp11l1	2		protein_coding	t-complex 11 like 1 [Source:MGI Symbol;Acc:MGI:2444263]
1	ENSMUSG00000027398	Il1b	2		protein_coding	interleukin 1 beta [Source:MGI Symbol;Acc:MGI:96543]
1	ENSMUSG00000027435	Cd93	2		protein_coding	CD93 antigen [Source:MGI Symbol;Acc:MGI:106664]
1	ENSMUSG00000028327	Stra6l	4		protein_coding	STRA6-like [Source:MGI Symbol;Acc:MGI:1921402]
1	ENSMUSG00000028517	Plpp3	4		protein_coding	phospholipid phosphatase 3 [Source:MGI Symbol;Acc:MGI:1915166]
1	ENSMUSG00000029304	Spp1	5		protein_coding	secreted phosphoprotein 1 [Source:MGI Symbol;Acc:MGI:98389]
1	ENSMUSG00000029330	Cds1	5		protein_coding	CDP-diacylglycerol synthase 1 [Source:MGI Symbol;Acc:MGI:1921846]
1	ENSMUSG00000029499	Pxmp2	5		protein_coding	peroxisomal membrane protein 2 [Source:MGI Symbol;Acc:MGI:107487]
1	ENSMUSG00000030020	Prickle2	6		protein_coding	prickle planar cell polarity protein 2 [Source:MGI Symbol;Acc:MGI:1925144]
1	ENSMUSG00000030088	Aldh1l1	6		protein_coding	"aldehyde dehydrogenase 1 family, member L1 [Source:MGI Symbol;Acc:MGI:1340024]"
1	ENSMUSG00000030214	Plbd1	6		protein_coding	phospholipase B domain containing 1 [Source:MGI Symbol;Acc:MGI:1914107]
1	ENSMUSG00000030786	Itgam	7		protein_coding	integrin alpha M [Source:MGI Symbol;Acc:MGI:96607]
1	ENSMUSG00000032204	Aqp9	9		protein_coding	aquaporin 9 [Source:MGI Symbol;Acc:MGI:1891066]
1	ENSMUSG00000034485	Uaca	9		protein_coding	uveal autoantigen with coiled-coil domains and ankyrin repeats [Source:MGI Symbol;Acc:MGI:1919815]
1	ENSMUSG00000036086	Zranb3	1		protein_coding	"zinc finger, RAN-binding domain containing 3 [Source:MGI Symbol;Acc:MGI:1918362]"
1	ENSMUSG00000036098	Myrf	19		protein_coding	myelin regulatory factor [Source:MGI Symbol;Acc:MGI:2684944]
1	ENSMUSG00000036402	Gng12	6		protein_coding	"guanine nucleotide binding protein (G protein), gamma 12 [Source:MGI Symbol;Acc:MGI:1336171]"
1	ENSMUSG00000036718	Micall2	5		protein_coding	MICAL-like 2 [Source:MGI Symbol;Acc:MGI:2444818]
1	ENSMUSG00000037014	Sstr4	2		protein_coding	somatostatin receptor 4 [Source:MGI Symbol;Acc:MGI:105372]
1	ENSMUSG00000037095	Lrg1	17		protein_coding	leucine-rich alpha-2-glycoprotein 1 [Source:MGI Symbol;Acc:MGI:1924155]
1	ENSMUSG00000037172	Dennd11	6		protein_coding	DENN domain containing 11 [Source:MGI Symbol;Acc:MGI:2444256]
1	ENSMUSG00000037999	Arap2	5		protein_coding	"ArfGAP with RhoGAP domain, ankyrin repeat and PH domain 2 [Source:MGI Symbol;Acc:MGI:2684416]"
1	ENSMUSG00000038352	Arl5c	11		protein_coding	ADP-ribosylation factor-like 5C [Source:MGI Symbol;Acc:MGI:3028577]
1	ENSMUSG00000039062	Anpep	7		protein_coding	alanyl (membrane) aminopeptidase [Source:MGI Symbol;Acc:MGI:5000466]
1	ENSMUSG00000039372	Marchf4	1		protein_coding	membrane associated ring-CH-type finger 4 [Source:MGI Symbol;Acc:MGI:2683550]
1	ENSMUSG00000039899	Fgl2	5		protein_coding	fibrinogen-like protein 2 [Source:MGI Symbol;Acc:MGI:103266]
1	ENSMUSG00000040152	Thbs1	2		protein_coding	thrombospondin 1 [Source:MGI Symbol;Acc:MGI:98737]
1	ENSMUSG00000040432	Ltb4r2	14		protein_coding	leukotriene B4 receptor 2 [Source:MGI Symbol;Acc:MGI:1888501]
1	ENSMUSG00000040584	Abcb1a	5		protein_coding	"ATP-binding cassette, sub-family B (MDR/TAP), member 1A [Source:MGI Symbol;Acc:MGI:97570]"
1	ENSMUSG00000042644	Itpr3	17		protein_coding	"inositol 1,4,5-triphosphate receptor 3 [Source:MGI Symbol;Acc:MGI:96624]"
1	ENSMUSG00000043017	Ptgir	7		protein_coding	prostaglandin I receptor (IP) [Source:MGI Symbol;Acc:MGI:99535]
1	ENSMUSG00000044367	Slc16a13	11		protein_coding	"solute carrier family 16 (monocarboxylic acid transporters), member 13 [Source:MGI Symbol;Acc:MGI:1916559]"
1	ENSMUSG00000048126	Col6a3	1		protein_coding	"collagen, type VI, alpha 3 [Source:MGI Symbol;Acc:MGI:88461]"
1	ENSMUSG00000049871	Nlrc3	16		protein_coding	"NLR family, CARD domain containing 3 [Source:MGI Symbol;Acc:MGI:2444070]"
1	ENSMUSG00000050370	Ch25h	19		protein_coding	cholesterol 25-hydroxylase [Source:MGI Symbol;Acc:MGI:1333869]
1	ENSMUSG00000051515	Fam181b	7		protein_coding	"family with sequence similarity 181, member B [Source:MGI Symbol;Acc:MGI:1930951]"
1	ENSMUSG00000053113	Socs3	11		protein_coding	suppressor of cytokine signaling 3 [Source:MGI Symbol;Acc:MGI:1201791]
1	ENSMUSG00000055407	Map6	7		protein_coding	microtubule-associated protein 6 [Source:MGI Symbol;Acc:MGI:1201690]
1	ENSMUSG00000056054	S100a8	3		protein_coding	S100 calcium binding protein A8 (calgranulin A) [Source:MGI Symbol;Acc:MGI:88244]
1	ENSMUSG00000056529	Ptafr	4		protein_coding	platelet-activating factor receptor [Source:MGI Symbol;Acc:MGI:106066]
1	ENSMUSG00000060591	Ifitm2	7		protein_coding	interferon induced transmembrane protein 2 [Source:MGI Symbol;Acc:MGI:1933382]
1	ENSMUSG00000061666	Gdpd1	11		protein_coding	glycerophosphodiester phosphodiesterase domain containing 1 [Source:MGI Symbol;Acc:MGI:1913819]
1	ENSMUSG00000062148	Ear6	14		protein_coding	"eosinophil-associated, ribonuclease A family, member 6 [Source:MGI Symbol;Acc:MGI:1890463]"
1	ENSMUSG00000062515	Fabp4	3		protein_coding	"fatty acid binding protein 4, adipocyte [Source:MGI Symbol;Acc:MGI:88038]"
1	ENSMUSG00000069662	Marcks	10		protein_coding	myristoylated alanine rich protein kinase C substrate [Source:MGI Symbol;Acc:MGI:96907]
1	ENSMUSG00000069792	Wfdc17	11		protein_coding	WAP four-disulfide core domain 17 [Source:MGI Symbol;Acc:MGI:3649773]
1	ENSMUSG00000070803	Cited4	4		protein_coding	"Cbp/p300-interacting transactivator, with Glu/Asp-rich carboxy-terminal domain, 4 [Source:MGI Symbol;Acc:MGI:1861694]"
1	ENSMUSG00000074272	Ceacam1	7		protein_coding	carcinoembryonic antigen-related cell adhesion molecule 1 [Source:MGI Symbol;Acc:MGI:1347245]
1	ENSMUSG00000074743	Thbd	2		protein_coding	thrombomodulin [Source:MGI Symbol;Acc:MGI:98736]
1	ENSMUSG00000078137	Ankrd63	2		protein_coding	ankyrin repeat domain 63 [Source:MGI Symbol;Acc:MGI:2686183]
1	ENSMUSG00000093598	A730085K08Rik	9		antisense	RIKEN cDNA A730085K08 gene [Source:MGI Symbol;Acc:MGI:3605633]
2	ENSMUSG00000003206	Ebi3	17		protein_coding	Epstein-Barr virus induced gene 3 [Source:MGI Symbol;Acc:MGI:1354171]
2	ENSMUSG00000008496	Pou2f2	7		protein_coding	"POU domain, class 2, transcription factor 2 [Source:MGI Symbol;Acc:MGI:101897]"
2	ENSMUSG00000018800	Abca5	11		protein_coding	"ATP-binding cassette, sub-family A (ABC1), member 5 [Source:MGI Symbol;Acc:MGI:2386607]"
2	ENSMUSG00000019699	Akt3	1		protein_coding	thymoma viral proto-oncogene 3 [Source:MGI Symbol;Acc:MGI:1345147]
2	ENSMUSG00000021306	Gpr137b	13		protein_coding	G protein-coupled receptor 137B [Source:MGI Symbol;Acc:MGI:1891463]
2	ENSMUSG00000021322	Aoah	13		protein_coding	acyloxyacyl hydrolase [Source:MGI Symbol;Acc:MGI:1350928]
2	ENSMUSG00000021591	Glrx	13		protein_coding	glutaredoxin [Source:MGI Symbol;Acc:MGI:2135625]
2	ENSMUSG00000021708	Rasgrf2	13		protein_coding	RAS protein-specific guanine nucleotide-releasing factor 2 [Source:MGI Symbol;Acc:MGI:109137]
2	ENSMUSG00000022272	Myo10	15		protein_coding	myosin X [Source:MGI Symbol;Acc:MGI:107716]
2	ENSMUSG00000024247	Pkdcc	17		protein_coding	"protein kinase domain containing, cytoplasmic [Source:MGI Symbol;Acc:MGI:2147077]"
2	ENSMUSG00000024371	C2	17		protein_coding	complement component 2 (within H-2S) [Source:MGI Symbol;Acc:MGI:88226]
2	ENSMUSG00000025044	Msr1	8		protein_coding	macrophage scavenger receptor 1 [Source:MGI Symbol;Acc:MGI:98257]
2	ENSMUSG00000025278	Flnb	14		protein_coding	"filamin, beta [Source:MGI Symbol;Acc:MGI:2446089]"
2	ENSMUSG00000026385	Dbi	1		protein_coding	diazepam binding inhibitor [Source:MGI Symbol;Acc:MGI:94865]
2	ENSMUSG00000026388	3110009E18Rik	1		protein_coding	RIKEN cDNA 3110009E18 gene [Source:MGI Symbol;Acc:MGI:1920353]
2	ENSMUSG00000026389	Steap3	1		protein_coding	STEAP family member 3 [Source:MGI Symbol;Acc:MGI:1915678]
2	ENSMUSG00000027030	Stk39	2		protein_coding	serine/threonine kinase 39 [Source:MGI Symbol;Acc:MGI:1858416]
2	ENSMUSG00000027134	Lpcat4	2		protein_coding	lysophosphatidylcholine acyltransferase 4 [Source:MGI Symbol;Acc:MGI:2138993]
2	ENSMUSG00000027199	Gatm	2		protein_coding	glycine amidinotransferase (L-arginine:glycine amidinotransferase) [Source:MGI Symbol;Acc:MGI:1914342]
2	ENSMUSG00000027259	Adal	2		protein_coding	adenosine deaminase-like [Source:MGI Symbol;Acc:MGI:1923144]
2	ENSMUSG00000027852	Nras	3		protein_coding	neuroblastoma ras oncogene [Source:MGI Symbol;Acc:MGI:97376]
2	ENSMUSG00000027854	Sike1	3		protein_coding	suppressor of IKBKE 1 [Source:MGI Symbol;Acc:MGI:1913891]
2	ENSMUSG00000028245	Nsmaf	4		protein_coding	neutral sphingomyelinase (N-SMase) activation associated factor [Source:MGI Symbol;Acc:MGI:1341864]
2	ENSMUSG00000028369	Svep1	4		protein_coding	"sushi, von Willebrand factor type A, EGF and pentraxin domain containing 1 [Source:MGI Symbol;Acc:MGI:1928849]"
2	ENSMUSG00000029207	Apbb2	5		protein_coding	"amyloid beta (A4) precursor protein-binding, family B, member 2 [Source:MGI Symbol;Acc:MGI:108405]"
2	ENSMUSG00000029370	Rassf6	5		protein_coding	Ras association (RalGDS/AF-6) domain family member 6 [Source:MGI Symbol;Acc:MGI:1920496]
2	ENSMUSG00000029373	Pf4	5		protein_coding	platelet factor 4 [Source:MGI Symbol;Acc:MGI:1888711]
2	ENSMUSG00000029403	Cdkl2	5		protein_coding	cyclin-dependent kinase-like 2 (CDC2-related kinase) [Source:MGI Symbol;Acc:MGI:1858227]
2	ENSMUSG00000031365	Zfp275	X		protein_coding	zinc finger protein 275 [Source:MGI Symbol;Acc:MGI:1350985]
2	ENSMUSG00000031373	Car5b	X		protein_coding	"carbonic anhydrase 5b, mitochondrial [Source:MGI Symbol;Acc:MGI:1926249]"
2	ENSMUSG00000032584	Mst1r	9		protein_coding	macrophage stimulating 1 receptor (c-met-related tyrosine kinase) [Source:MGI Symbol;Acc:MGI:99614]
2	ENSMUSG00000033065	Pfkm	15		protein_coding	"phosphofructokinase, muscle [Source:MGI Symbol;Acc:MGI:97548]"
2	ENSMUSG00000033486	Catsper2	2		protein_coding	"cation channel, sperm associated 2 [Source:MGI Symbol;Acc:MGI:2387404]"
2	ENSMUSG00000033526	Ppip5k1	2		protein_coding	diphosphoinositol pentakisphosphate kinase 1 [Source:MGI Symbol;Acc:MGI:2443281]
2	ENSMUSG00000034226	Rhov	2		protein_coding	ras homolog family member V [Source:MGI Symbol;Acc:MGI:2444227]
2	ENSMUSG00000034610	Tut4	4		protein_coding	terminal uridylyl transferase 4 [Source:MGI Symbol;Acc:MGI:2445126]
2	ENSMUSG00000034751	Mast4	13		protein_coding	microtubule associated serine/threonine kinase family member 4 [Source:MGI Symbol;Acc:MGI:1918885]
2	ENSMUSG00000035164	Zc3h12c	9		protein_coding	zinc finger CCCH type containing 12C [Source:MGI Symbol;Acc:MGI:3026959]
2	ENSMUSG00000035505	Cox18	5		protein_coding	cytochrome c oxidase assembly protein 18 [Source:MGI Symbol;Acc:MGI:2448532]
2	ENSMUSG00000038776	Ephx1	1		protein_coding	"epoxide hydrolase 1, microsomal [Source:MGI Symbol;Acc:MGI:95405]"
2	ENSMUSG00000039607	Rbms3	9		protein_coding	"RNA binding motif, single stranded interacting protein [Source:MGI Symbol;Acc:MGI:2444477]"
2	ENSMUSG00000040710	St8sia4	1		protein_coding	"ST8 alpha-N-acetyl-neuraminide alpha-2,8-sialyltransferase 4 [Source:MGI Symbol;Acc:MGI:106018]"
2	ENSMUSG00000042082	Arsb	13		protein_coding	arylsulfatase B [Source:MGI Symbol;Acc:MGI:88075]
2	ENSMUSG00000042284	Itga1	13		protein_coding	integrin alpha 1 [Source:MGI Symbol;Acc:MGI:96599]
2	ENSMUSG00000042439	Zfp532	18		protein_coding	zinc finger protein 532 [Source:MGI Symbol;Acc:MGI:3036282]
2	ENSMUSG00000043424	Eif3j2	18		protein_coding	"eukaryotic translation initiation factor 3, subunit J2 [Source:MGI Symbol;Acc:MGI:3704486]"
2	ENSMUSG00000044770	Scml4	10		protein_coding	Scm polycomb group protein like 4 [Source:MGI Symbol;Acc:MGI:2446140]
2	ENSMUSG00000046808	Atp10d	5		polymorphic_pseudogene	"ATPase, class V, type 10D [Source:MGI Symbol;Acc:MGI:2450125]"
2	ENSMUSG00000048647	Exd1	2		protein_coding	exonuclease 3'-5' domain containing 1 [Source:MGI Symbol;Acc:MGI:3045306]
2	ENSMUSG00000049744	Arhgap15	2		protein_coding	Rho GTPase activating protein 15 [Source:MGI Symbol;Acc:MGI:1923367]
2	ENSMUSG00000050199	Lgr4	2		protein_coding	leucine-rich repeat-containing G protein-coupled receptor 4 [Source:MGI Symbol;Acc:MGI:1891468]
2	ENSMUSG00000051177	Plcb1	2		protein_coding	"phospholipase C, beta 1 [Source:MGI Symbol;Acc:MGI:97613]"
2	ENSMUSG00000052062	Pard3b	1		protein_coding	par-3 family cell polarity regulator beta [Source:MGI Symbol;Acc:MGI:1919301]
2	ENSMUSG00000052516	Robo2	16		protein_coding	roundabout guidance receptor 2 [Source:MGI Symbol;Acc:MGI:1890110]
2	ENSMUSG00000053101	Gpr141	13		protein_coding	G protein-coupled receptor 141 [Source:MGI Symbol;Acc:MGI:2672983]
2	ENSMUSG00000053897	Slc39a8	3		protein_coding	"solute carrier family 39 (metal ion transporter), member 8 [Source:MGI Symbol;Acc:MGI:1914797]"
2	ENSMUSG00000054932	Afp	5		protein_coding	alpha fetoprotein [Source:MGI Symbol;Acc:MGI:87951]
2	ENSMUSG00000057554	Lgals8	13		protein_coding	"lectin, galactose binding, soluble 8 [Source:MGI Symbol;Acc:MGI:1928481]"
2	ENSMUSG00000059325	Hopx	5		protein_coding	HOP homeobox [Source:MGI Symbol;Acc:MGI:1916782]
2	ENSMUSG00000059742	Kcnh7	2		protein_coding	"potassium voltage-gated channel, subfamily H (eag-related), member 7 [Source:MGI Symbol;Acc:MGI:2159566]"
2	ENSMUSG00000063600	Egfem1	3		protein_coding	EGF-like and EMI domain containing 1 [Source:MGI Symbol;Acc:MGI:1922990]
2	ENSMUSG00000064141	Zfp69	4		protein_coding	zinc finger protein 69 [Source:MGI Symbol;Acc:MGI:107794]
2	ENSMUSG00000067608	Pcna-ps2	19		processed_pseudogene	proliferating cell nuclear antigen pseudogene 2 [Source:MGI Symbol;Acc:MGI:97505]
2	ENSMUSG00000068823	Csde1	3		protein_coding	"cold shock domain containing E1, RNA binding [Source:MGI Symbol;Acc:MGI:92356]"
2	ENSMUSG00000072763	5430403G16Rik	5		protein_coding	RIKEN cDNA 5430403G16 gene [Source:MGI Symbol;Acc:MGI:1924450]
2	ENSMUSG00000074813	Morrbid	2		lincRNA	myeloid RNA regulator of BCL2L11 induced cell death [Source:MGI Symbol;Acc:MGI:3652191]
2	ENSMUSG00000074899	Sptbn5	2		protein_coding	"spectrin beta, non-erythrocytic 5 [Source:MGI Symbol;Acc:MGI:2685200]"
2	ENSMUSG00000074918	Inafm2	2		protein_coding	InaF motif containing 2 [Source:MGI Symbol;Acc:MGI:1915354]
2	ENSMUSG00000079037	Prnp	2		protein_coding	prion protein [Source:MGI Symbol;Acc:MGI:97769]
2	ENSMUSG00000081485	Gm12338	11		processed_pseudogene	predicted gene 12338 [Source:MGI Symbol;Acc:MGI:3650622]
2	ENSMUSG00000082088	Gm15753	5		unprocessed_pseudogene	predicted gene 15753 [Source:MGI Symbol;Acc:MGI:3783195]
2	ENSMUSG00000083902	Gm15975	5		processed_pseudogene	predicted gene 15975 [Source:MGI Symbol;Acc:MGI:3801944]
2	ENSMUSG00000085295	4930430E12Rik	4		antisense	RIKEN cDNA 4930430E12 gene [Source:MGI Symbol;Acc:MGI:1918889]
2	ENSMUSG00000086247	Gm15787	5		processed_transcript	predicted gene 15787 [Source:MGI Symbol;Acc:MGI:3783229]
2	ENSMUSG00000090675	Olfr111	17		protein_coding	olfactory receptor 111 [Source:MGI Symbol;Acc:MGI:2177494]
2	ENSMUSG00000090877	Hspa1b	17		protein_coding	heat shock protein 1B [Source:MGI Symbol;Acc:MGI:99517]
2	ENSMUSG00000091971	Hspa1a	17		protein_coding	heat shock protein 1A [Source:MGI Symbol;Acc:MGI:96244]
2	ENSMUSG00000092060	Bend4	5		protein_coding	BEN domain containing 4 [Source:MGI Symbol;Acc:MGI:3648414]
2	ENSMUSG00000093880	Tmem181c-ps	17		unprocessed_pseudogene	"transmembrane protein 181C, pseudogene [Source:MGI Symbol;Acc:MGI:3780993]"
2	ENSMUSG00000094786	Gm14403	2		protein_coding	predicted gene 14403 [Source:MGI Symbol;Acc:MGI:3649813]
2	ENSMUSG00000096255	Dynlt1b	17		protein_coding	dynein light chain Tctex-type 1B [Source:MGI Symbol;Acc:MGI:98643]
2	ENSMUSG00000096780	Tmem181b-ps	17		transcribed_unprocessed_pseudogene	"transmembrane protein 181B, pseudogene [Source:MGI Symbol;Acc:MGI:3779544]"
2	ENSMUSG00000097891	Gm3650	18		unprocessed_pseudogene	predicted gene 3650 [Source:MGI Symbol;Acc:MGI:3781826]
2	ENSMUSG00000110123	Gm18562	13		unprocessed_pseudogene	"predicted gene, 18562 [Source:MGI Symbol;Acc:MGI:5010747]"
2	ENSMUSG00000110631	Gm42047	8		lincRNA	"predicted gene, 42047 [Source:MGI Symbol;Acc:MGI:5624932]"
2	ENSMUSG00000112478	Gm47761	10		lincRNA	"predicted gene, 47761 [Source:MGI Symbol;Acc:MGI:6096912]"
2	ENSMUSG00000113047	Gm47469	13		lincRNA	"predicted gene, 47469 [Source:MGI Symbol;Acc:MGI:6096437]"
3	ENSMUSG00000003271	Sult2b1	7		protein_coding	"sulfotransferase family, cytosolic, 2B, member 1 [Source:MGI Symbol;Acc:MGI:1926342]"
3	ENSMUSG00000005360	Slc1a3	15		protein_coding	"solute carrier family 1 (glial high affinity glutamate transporter), member 3 [Source:MGI Symbol;Acc:MGI:99917]"
3	ENSMUSG00000005802	Slc30a4	2		protein_coding	"solute carrier family 30 (zinc transporter), member 4 [Source:MGI Symbol;Acc:MGI:1345282]"
3	ENSMUSG00000009418	Nav1	1		protein_coding	neuron navigator 1 [Source:MGI Symbol;Acc:MGI:2183683]
3	ENSMUSG00000009633	G0s2	1		protein_coding	G0/G1 switch gene 2 [Source:MGI Symbol;Acc:MGI:1316737]
3	ENSMUSG00000014361	Mertk	2		protein_coding	MER proto-oncogene tyrosine kinase [Source:MGI Symbol;Acc:MGI:96965]
3	ENSMUSG00000014837	4931428F04Rik	8		protein_coding	RIKEN cDNA 4931428F04 gene [Source:MGI Symbol;Acc:MGI:1921606]
3	ENSMUSG00000017309	Cd300lg	11		protein_coding	CD300 molecule like family member G [Source:MGI Symbol;Acc:MGI:1289168]
3	ENSMUSG00000018102	H2bc4	13		protein_coding	H2B clustered histone 4 [Source:MGI Symbol;Acc:MGI:1915274]
3	ENSMUSG00000018581	Dnah11	12		protein_coding	"dynein, axonemal, heavy chain 11 [Source:MGI Symbol;Acc:MGI:1100864]"
3	ENSMUSG00000018865	Sult4a1	15		protein_coding	"sulfotransferase family 4A, member 1 [Source:MGI Symbol;Acc:MGI:1888971]"
3	ENSMUSG00000019726	Lyst	13		protein_coding	lysosomal trafficking regulator [Source:MGI Symbol;Acc:MGI:107448]
3	ENSMUSG00000021592	Arsk	13		protein_coding	arylsulfatase K [Source:MGI Symbol;Acc:MGI:1924291]
3	ENSMUSG00000021596	Mctp1	13		protein_coding	"multiple C2 domains, transmembrane 1 [Source:MGI Symbol;Acc:MGI:1926021]"
3	ENSMUSG00000021614	Vcan	13		protein_coding	versican [Source:MGI Symbol;Acc:MGI:102889]
3	ENSMUSG00000022096	Hr	14		protein_coding	lysine demethylase and nuclear receptor corepressor [Source:MGI Symbol;Acc:MGI:96223]
3	ENSMUSG00000022371	Col14a1	15		protein_coding	"collagen, type XIV, alpha 1 [Source:MGI Symbol;Acc:MGI:1341272]"
3	ENSMUSG00000022512	Cldn1	16		protein_coding	claudin 1 [Source:MGI Symbol;Acc:MGI:1276109]
3	ENSMUSG00000024302	Dtna	18		protein_coding	dystrobrevin alpha [Source:MGI Symbol;Acc:MGI:106039]
3	ENSMUSG00000024462	Gabbr1	17		protein_coding	"gamma-aminobutyric acid (GABA) B receptor, 1 [Source:MGI Symbol;Acc:MGI:1860139]"
3	ENSMUSG00000025876	Unc5a	13		protein_coding	unc-5 netrin receptor A [Source:MGI Symbol;Acc:MGI:894682]
3	ENSMUSG00000027236	Eif3j1	2		protein_coding	"eukaryotic translation initiation factor 3, subunit J1 [Source:MGI Symbol;Acc:MGI:1925905]"
3	ENSMUSG00000027315	Spint1	2		protein_coding	"serine protease inhibitor, Kunitz type 1 [Source:MGI Symbol;Acc:MGI:1338033]"
3	ENSMUSG00000027420	Bfsp1	2		protein_coding	"beaded filament structural protein 1, in lens-CP94 [Source:MGI Symbol;Acc:MGI:101770]"
3	ENSMUSG00000027646	Src	2		protein_coding	Rous sarcoma oncogene [Source:MGI Symbol;Acc:MGI:98397]
3	ENSMUSG00000028445	Enho	4		protein_coding	energy homeostasis associated [Source:MGI Symbol;Acc:MGI:1916888]
3	ENSMUSG00000028583	Pdpn	4		protein_coding	podoplanin [Source:MGI Symbol;Acc:MGI:103098]
3	ENSMUSG00000029053	Prkcz	4		protein_coding	"protein kinase C, zeta [Source:MGI Symbol;Acc:MGI:97602]"
3	ENSMUSG00000029234	Tmem165	5		protein_coding	transmembrane protein 165 [Source:MGI Symbol;Acc:MGI:894407]
3	ENSMUSG00000029254	Stap1	5		protein_coding	signal transducing adaptor family member 1 [Source:MGI Symbol;Acc:MGI:1926193]
3	ENSMUSG00000030427	Lilra6	7		protein_coding	"leukocyte immunoglobulin-like receptor, subfamily A (with TM domain), member 6 [Source:MGI Symbol;Acc:MGI:1195969]"
3	ENSMUSG00000030446	Zfp273	13		protein_coding	zinc finger protein 273 [Source:MGI Symbol;Acc:MGI:3036278]
3	ENSMUSG00000030589	Rasgrp4	7		protein_coding	RAS guanyl releasing protein 4 [Source:MGI Symbol;Acc:MGI:2386851]
3	ENSMUSG00000031391	L1cam	X		protein_coding	L1 cell adhesion molecule [Source:MGI Symbol;Acc:MGI:96721]
3	ENSMUSG00000032012	Nectin1	9		protein_coding	nectin cell adhesion molecule 1 [Source:MGI Symbol;Acc:MGI:1926483]
3	ENSMUSG00000033467	Crlf2	5		protein_coding	cytokine receptor-like factor 2 [Source:MGI Symbol;Acc:MGI:1889506]
3	ENSMUSG00000033540	Idua	5		protein_coding	"iduronidase, alpha-L [Source:MGI Symbol;Acc:MGI:96418]"
3	ENSMUSG00000033705	Stard9	2		protein_coding	START domain containing 9 [Source:MGI Symbol;Acc:MGI:3045258]
3	ENSMUSG00000033717	Adra2a	19		protein_coding	"adrenergic receptor, alpha 2a [Source:MGI Symbol;Acc:MGI:87934]"
3	ENSMUSG00000033773	Rpap2	5		protein_coding	RNA polymerase II associated protein 2 [Source:MGI Symbol;Acc:MGI:2141142]
3	ENSMUSG00000033781	Asb13	13		protein_coding	ankyrin repeat and SOCS box-containing 13 [Source:MGI Symbol;Acc:MGI:2145525]
3	ENSMUSG00000034278	Dnajc17	2		protein_coding	DnaJ heat shock protein family (Hsp40) member C17 [Source:MGI Symbol;Acc:MGI:1916658]
3	ENSMUSG00000034686	Prr7	13		protein_coding	proline rich 7 (synaptic) [Source:MGI Symbol;Acc:MGI:3487246]
3	ENSMUSG00000034833	Tespa1	10		protein_coding	"thymocyte expressed, positive selection associated 1 [Source:MGI Symbol;Acc:MGI:1914846]"
3	ENSMUSG00000035093	Secisbp2l	2		protein_coding	SECIS binding protein 2-like [Source:MGI Symbol;Acc:MGI:1917604]
3	ENSMUSG00000036745	Ttll7	3		protein_coding	"tubulin tyrosine ligase-like family, member 7 [Source:MGI Symbol;Acc:MGI:1918142]"
3	ENSMUSG00000037605	Adgrl3	5		protein_coding	adhesion G protein-coupled receptor L3 [Source:MGI Symbol;Acc:MGI:2441950]
3	ENSMUSG00000038390	Gpr162	6		protein_coding	G protein-coupled receptor 162 [Source:MGI Symbol;Acc:MGI:1315214]
3	ENSMUSG00000040084	Bub1b	2		protein_coding	"BUB1B, mitotic checkpoint serine/threonine kinase [Source:MGI Symbol;Acc:MGI:1333889]"
3	ENSMUSG00000040640	Erc2	14		protein_coding	ELKS/RAB6-interacting/CAST family member 2 [Source:MGI Symbol;Acc:MGI:1098749]
3	ENSMUSG00000040663	Clcf1	19		protein_coding	cardiotrophin-like cytokine factor 1 [Source:MGI Symbol;Acc:MGI:1930088]
3	ENSMUSG00000041757	Plekha6	1		protein_coding	"pleckstrin homology domain containing, family A member 6 [Source:MGI Symbol;Acc:MGI:2388662]"
3	ENSMUSG00000042115	Klhdc8a	1		protein_coding	kelch domain containing 8A [Source:MGI Symbol;Acc:MGI:2442630]
3	ENSMUSG00000042515	Pwwp3b	X		protein_coding	PWWP domain containing 3B [Source:MGI Symbol;Acc:MGI:2445062]
3	ENSMUSG00000045394	Epcam	17		protein_coding	epithelial cell adhesion molecule [Source:MGI Symbol;Acc:MGI:106653]
3	ENSMUSG00000045410	Akr1e1	13		protein_coding	"aldo-keto reductase family 1, member E1 [Source:MGI Symbol;Acc:MGI:1914758]"
3	ENSMUSG00000045464	2810002D19Rik	2		processed_transcript	RIKEN cDNA 2810002D19 gene [Source:MGI Symbol;Acc:MGI:1913707]
3	ENSMUSG00000046006	Gapt	13		protein_coding	"Grb2-binding adaptor, transmembrane [Source:MGI Symbol;Acc:MGI:3608341]"
3	ENSMUSG00000047022	Mipol1	12		protein_coding	mirror-image polydactyly 1 [Source:MGI Symbol;Acc:MGI:1920740]
3	ENSMUSG00000047632	Fgfbp3	19		protein_coding	fibroblast growth factor binding protein 3 [Source:MGI Symbol;Acc:MGI:1919764]
3	ENSMUSG00000047963	Stbd1	5		protein_coding	starch binding domain 1 [Source:MGI Symbol;Acc:MGI:1261768]
3	ENSMUSG00000048142	Nat8l	5		protein_coding	N-acetyltransferase 8-like [Source:MGI Symbol;Acc:MGI:2447776]
3	ENSMUSG00000049866	Arl4c	1		protein_coding	ADP-ribosylation factor-like 4C [Source:MGI Symbol;Acc:MGI:2445172]
3	ENSMUSG00000051065	Mb21d2	16		protein_coding	Mab-21 domain containing 2 [Source:MGI Symbol;Acc:MGI:1917028]
3	ENSMUSG00000053617	Sh3pxd2a	19		protein_coding	SH3 and PX domains 2A [Source:MGI Symbol;Acc:MGI:1298393]
3	ENSMUSG00000053693	Mast1	8		protein_coding	microtubule associated serine/threonine kinase 1 [Source:MGI Symbol;Acc:MGI:1861901]
3	ENSMUSG00000055069	Rab39	9		protein_coding	"RAB39, member RAS oncogene family [Source:MGI Symbol;Acc:MGI:2442855]"
3	ENSMUSG00000055926	Gm14137	2		protein_coding	predicted gene 14137 [Source:MGI Symbol;Acc:MGI:3651144]
3	ENSMUSG00000056999	Ide	19		protein_coding	insulin degrading enzyme [Source:MGI Symbol;Acc:MGI:96412]
3	ENSMUSG00000057069	Ero1lb	13		protein_coding	ERO1-like beta (S. cerevisiae) [Source:MGI Symbol;Acc:MGI:1914725]
3	ENSMUSG00000057530	Ece1	4		protein_coding	endothelin converting enzyme 1 [Source:MGI Symbol;Acc:MGI:1101357]
3	ENSMUSG00000058385	H2bc8	13		protein_coding	H2B clustered histone 8 [Source:MGI Symbol;Acc:MGI:2448386]
3	ENSMUSG00000062312	Erbb2	11		protein_coding	erb-b2 receptor tyrosine kinase 2 [Source:MGI Symbol;Acc:MGI:95410]
3	ENSMUSG00000064065	Ipcef1	10		protein_coding	interaction protein for cytohesin exchange factors 1 [Source:MGI Symbol;Acc:MGI:2444159]
3	ENSMUSG00000066613	Zfp932	5		protein_coding	zinc finger protein 932 [Source:MGI Symbol;Acc:MGI:1916754]
3	ENSMUSG00000068735	Trp53i11	2		protein_coding	transformation related protein 53 inducible protein 11 [Source:MGI Symbol;Acc:MGI:2670995]
3	ENSMUSG00000070369	Itgad	7		protein_coding	"integrin, alpha D [Source:MGI Symbol;Acc:MGI:3578624]"
3	ENSMUSG00000071456	1110002L01Rik	12		antisense	RIKEN cDNA 1110002L01 gene [Source:MGI Symbol;Acc:MGI:1915821]
3	ENSMUSG00000073609	D2hgdh	1		protein_coding	D-2-hydroxyglutarate dehydrogenase [Source:MGI Symbol;Acc:MGI:2138209]
3	ENSMUSG00000074364	Ehd2	7		protein_coding	EH-domain containing 2 [Source:MGI Symbol;Acc:MGI:2154274]
3	ENSMUSG00000078898	Zfp968	2		protein_coding	zinc finger protein 968 [Source:MGI Symbol;Acc:MGI:3782903]
3	ENSMUSG00000087088	Gm16638	7		antisense	"predicted gene, 16638 [Source:MGI Symbol;Acc:MGI:4439562]"
3	ENSMUSG00000087265	Gm12349	11		lincRNA	predicted gene 12349 [Source:MGI Symbol;Acc:MGI:3650494]
3	ENSMUSG00000089756	Zfp966	2		protein_coding	zinc finger protein 966 [Source:MGI Symbol;Acc:MGI:3709288]
3	ENSMUSG00000090659	Zfp493	13		protein_coding	zinc finger protein 493 [Source:MGI Symbol;Acc:MGI:1920208]
3	ENSMUSG00000095199	Zfp967	2		protein_coding	zinc finger protein 967 [Source:MGI Symbol;Acc:MGI:3709638]
3	ENSMUSG00000095545	Zfp969	2		protein_coding	zinc finger protein 969 [Source:MGI Symbol;Acc:MGI:3782422]
3	ENSMUSG00000097715	Gpr137b-ps	13		transcribed_unprocessed_pseudogene	"G protein-coupled receptor 137B, pseudogene [Source:MGI Symbol;Acc:MGI:3710533]"
3	ENSMUSG00000098789	Jmjd7	2		protein_coding	jumonji domain containing 7 [Source:MGI Symbol;Acc:MGI:3845785]
3	ENSMUSG00000106978	N4bp2os	5		processed_transcript	"NEDD4 binding protein 2, opposite strand [Source:MGI Symbol;Acc:MGI:1921484]"
3	ENSMUSG00000107374	Gm43172	5		TEC	predicted gene 43172 [Source:MGI Symbol;Acc:MGI:5663309]
3	ENSMUSG00000110537	Gm4316	8		lincRNA	predicted gene 4316 [Source:MGI Symbol;Acc:MGI:3782497]
3	ENSMUSG00000111264	E030022I16Rik	9		TEC	RIKEN cDNA E030022I16 gene [Source:MGI Symbol;Acc:MGI:2444690]
3	ENSMUSG00000111535	Gm35154	10		lincRNA	"predicted gene, 35154 [Source:MGI Symbol;Acc:MGI:5594313]"
3	ENSMUSG00000116701	Gm30726	16		lincRNA	"predicted gene, 30726 [Source:MGI Symbol;Acc:MGI:5589885]"
4	ENSMUSG00000022220	Adcy4	14		protein_coding	adenylate cyclase 4 [Source:MGI Symbol;Acc:MGI:99674]
4	ENSMUSG00000026536	Ifi211	1		protein_coding	interferon activated gene 211 [Source:MGI Symbol;Acc:MGI:3041120]
4	ENSMUSG00000054203	Ifi205	1		protein_coding	interferon activated gene 205 [Source:MGI Symbol;Acc:MGI:101847]
4	ENSMUSG00000078763	Slfn1	11		protein_coding	schlafen 1 [Source:MGI Symbol;Acc:MGI:1313259]
4	ENSMUSG00000079362	Gm43302	5		protein_coding	predicted gene 43302 [Source:MGI Symbol;Acc:MGI:5663439]
4	ENSMUSG00000092618	Btnl6	17		protein_coding	butyrophilin-like 6 [Source:MGI Symbol;Acc:MGI:1932038]
4	ENSMUSG00000104713	Gbp6	5		protein_coding	guanylate binding protein 6 [Source:MGI Symbol;Acc:MGI:2140937]
4	ENSMUSG00000105504	Gbp5	3		protein_coding	guanylate binding protein 5 [Source:MGI Symbol;Acc:MGI:2429943]

## Sheet: S6 Tab
S6 Tab: Differentially expressed genes identified in unstimulated, Mertk-/- vs wild type alveolar macrophages ex vivo.
GeneID	Description	Gene	Genetype	Culture_M_Mtk_Un_mean	Culture_M_WT_Un_mean	logFC	adj.P.Val	2^logFC	Fold Change
ENSMUSG00000110123	predicted gene, 18562 [Source:MGI Symbol;Acc:MGI:5010747]	Gm18562	unprocessed_pseudogene	7.85773	1.49751	5.96978	0.0123271	62.6733	62.6733
ENSMUSG00000067608	proliferating cell nuclear antigen pseudogene 2 [Source:MGI Symbol;Acc:MGI:97505]	Pcna-ps2	processed_pseudogene	95.6152	4.59213	5.33604	9.2205e-08	40.3931	40.3931
ENSMUSG00000043424	eukaryotic translation initiation factor 3, subunit J2 [Source:MGI Symbol;Acc:MGI:3704486]	Eif3j2	protein_coding	23.8534	7.37186	5.06004	2.87079e-08	33.3598	33.3598
ENSMUSG00000027199	glycine amidinotransferase (L-arginine:glycine amidinotransferase) [Source:MGI Symbol;Acc:MGI:1914342]	Gatm	protein_coding	28.3668	1.14174	4.62012	6.64723e-10	24.592	24.592
ENSMUSG00000072720	myosin XVIIIb [Source:MGI Symbol;Acc:MGI:1921626]	Myo18b	protein_coding	1.50604	0.0722883	4.46132	0.000351839	22.0288	22.0288
ENSMUSG00000038473	nitric oxide synthase 1 (neuronal) adaptor protein [Source:MGI Symbol;Acc:MGI:1917979]	Nos1ap	protein_coding	0.089934	0.0377428	3.83953	0.00160526	14.3157	14.3157
ENSMUSG00000092060	BEN domain containing 4 [Source:MGI Symbol;Acc:MGI:3648414]	Bend4	protein_coding	2.13768	0.138759	3.7837	4.87045e-05	13.7723	13.7723
ENSMUSG00000026315	serine (or cysteine) peptidase inhibitor, clade B, member 8 [Source:MGI Symbol;Acc:MGI:894657]	Serpinb8	protein_coding	8.57255	1.30357	2.75657	0.0236879	6.7579	6.7579
ENSMUSG00000051177	phospholipase C, beta 1 [Source:MGI Symbol;Acc:MGI:97613]	Plcb1	protein_coding	12.3085	2.43545	2.33676	0.000798647	5.05167	5.05167
ENSMUSG00000026389	STEAP family member 3 [Source:MGI Symbol;Acc:MGI:1915678]	Steap3	protein_coding	30.7535	11.5721	1.81382	1.86068e-06	3.51571	3.51571
ENSMUSG00000046808	ATPase, class V, type 10D [Source:MGI Symbol;Acc:MGI:2450125]	Atp10d	polymorphic_pseudogene	6.50794	1.67573	1.59916	0.0386823	3.02967	3.02967
ENSMUSG00000068823	cold shock domain containing E1, RNA binding [Source:MGI Symbol;Acc:MGI:92356]	Csde1	protein_coding	331.338	148.32	1.16263	0.00729514	2.23865	2.23865
ENSMUSG00000033526	diphosphoinositol pentakisphosphate kinase 1 [Source:MGI Symbol;Acc:MGI:2443281]	Ppip5k1	protein_coding	22.8395	11.3757	1.05935	0.0103428	2.084	2.084
ENSMUSG00000096780	transmembrane protein 181B, pseudogene [Source:MGI Symbol;Acc:MGI:3779544]	Tmem181b-ps	transcribed_unprocessed_pseudogene	15.0912	7.68033	1.03597	0.000469447	2.05049	2.05049
ENSMUSG00000027852	neuroblastoma ras oncogene [Source:MGI Symbol;Acc:MGI:97376]	Nras	protein_coding	121.726	57.8143	0.985204	1.57885e-08	1.97959	1.97959
ENSMUSG00000027854	suppressor of IKBKE 1 [Source:MGI Symbol;Acc:MGI:1913891]	Sike1	protein_coding	22.31	11.0813	0.963318	1.02937e-06	1.94979	1.94979
ENSMUSG00000035441	myosin ID [Source:MGI Symbol;Acc:MGI:107728]	Myo1d	protein_coding	3.42293	1.43801	0.951438	0.0439333	1.9338	1.9338
ENSMUSG00000029403	cyclin-dependent kinase-like 2 (CDC2-related kinase) [Source:MGI Symbol;Acc:MGI:1858227]	Cdkl2	protein_coding	15.8049	9.05616	0.840518	0.00259413	1.79069	1.79069
ENSMUSG00000021306	G protein-coupled receptor 137B [Source:MGI Symbol;Acc:MGI:1891463]	Gpr137b	protein_coding	1061.6	614.558	0.801015	0.00106441	1.74233	1.74233
ENSMUSG00000029330	CDP-diacylglycerol synthase 1 [Source:MGI Symbol;Acc:MGI:1921846]	Cds1	protein_coding	4.70888	2.92715	0.755366	0.00204564	1.68806	1.68806
ENSMUSG00000027304	RTF1, Paf1/RNA polymerase II complex component [Source:MGI Symbol;Acc:MGI:1309480]	Rtf1	protein_coding	25.6827	15.6646	0.716638	0.00110554	1.64335	1.64335
ENSMUSG00000063894	zinc finger with KRAB and SCAN domains 8 [Source:MGI Symbol;Acc:MGI:1913815]	Zkscan8	protein_coding	4.67304	3.05142	0.620999	0.0269906	1.53794	1.53794
ENSMUSG00000033467	cytokine receptor-like factor 2 [Source:MGI Symbol;Acc:MGI:1889506]	Crlf2	protein_coding	94.7848	178.592	-0.918009	0.00139879	0.529239	-1.88951
ENSMUSG00000004085	mitogen-activated protein kinase kinase kinase 20 [Source:MGI Symbol;Acc:MGI:2443258]	Map3k20	protein_coding	8.47103	17.087	-0.97191	0.000150707	0.509831	-1.96144
ENSMUSG00000018102	H2B clustered histone 4 [Source:MGI Symbol;Acc:MGI:1915274]	H2bc4	protein_coding	75.1018	144.233	-0.97756	0.012439	0.507838	-1.96913
ENSMUSG00000027236	eukaryotic translation initiation factor 3, subunit J1 [Source:MGI Symbol;Acc:MGI:1925905]	Eif3j1	protein_coding	12.5185	25.9042	-1.04791	0.0400147	0.483667	-2.06754
ENSMUSG00000014361	MER proto-oncogene tyrosine kinase [Source:MGI Symbol;Acc:MGI:96965]	Mertk	protein_coding	36.3661	99.5148	-1.3591	0.00343636	0.389824	-2.56526
ENSMUSG00000026355	minichromosome maintenance complex component 6 [Source:MGI Symbol;Acc:MGI:1298227]	Mcm6	protein_coding	5.63512	14.2284	-1.36347	0.0156879	0.388648	-2.57302
ENSMUSG00000033540	iduronidase, alpha-L [Source:MGI Symbol;Acc:MGI:96418]	Idua	protein_coding	10.5446	29.4274	-1.48516	2.41522e-05	0.357209	-2.79948
ENSMUSG00000021596	multiple C2 domains, transmembrane 1 [Source:MGI Symbol;Acc:MGI:1926021]	Mctp1	protein_coding	2.62322	6.47718	-1.57096	0.000345851	0.336584	-2.97103
ENSMUSG00000027420	beaded filament structural protein 1, in lens-CP94 [Source:MGI Symbol;Acc:MGI:101770]	Bfsp1	protein_coding	1.06786	3.49303	-1.74193	0.0297475	0.298969	-3.34483
ENSMUSG00000033705	START domain containing 9 [Source:MGI Symbol;Acc:MGI:3045258]	Stard9	protein_coding	2.09237	6.69961	-1.86885	0.00255511	0.273792	-3.6524
ENSMUSG00000027315	serine protease inhibitor, Kunitz type 1 [Source:MGI Symbol;Acc:MGI:1338033]	Spint1	protein_coding	1.78248	7.10431	-2.06552	0.00317323	0.2389	-4.18585
ENSMUSG00000040084	BUB1B, mitotic checkpoint serine/threonine kinase [Source:MGI Symbol;Acc:MGI:1333889]	Bub1b	protein_coding	5.85767	34.2576	-2.45929	1.0709e-06	0.181836	-5.49945
ENSMUSG00000057069	ERO1-like beta (S. cerevisiae) [Source:MGI Symbol;Acc:MGI:1914725]	Ero1lb	protein_coding	1.9591	20.6627	-2.92678	1.39704e-08	0.131508	-7.60413
ENSMUSG00000097715	G protein-coupled receptor 137B, pseudogene [Source:MGI Symbol;Acc:MGI:3710533]	Gpr137b-ps	transcribed_unprocessed_pseudogene	101.709	631.273	-3.26355	6.64723e-10	0.10413	-9.60342
ENSMUSG00000047963	starch binding domain 1 [Source:MGI Symbol;Acc:MGI:1261768]	Stbd1	protein_coding	1.46635	16.2352	-3.54413	0.000102352	0.0857258	-11.6651

## Sheet: S7 Tab
S7 Tab: Differentially expressed genes identified in S. pneumoniae stimulated, Mertk-/- vs wild type alveolar macrophages ex vivo.
GeneID	Description	Gene	Genetype	Culture_M_Mtk_SP_mean	Culture_M_WT_SP_mean	logFC	adj.P.Val	2^logFC	Fold Change
ENSMUSG00000072720	myosin XVIIIb [Source:MGI Symbol;Acc:MGI:1921626]	Myo18b	protein_coding	0.483449	0	5.76364	0.000423184	54.3287	54.3287
ENSMUSG00000043424	eukaryotic translation initiation factor 3, subunit J2 [Source:MGI Symbol;Acc:MGI:3704486]	Eif3j2	protein_coding	17.7974	4.19955	5.58175	2.72354e-07	47.8931	47.8931
ENSMUSG00000067608	proliferating cell nuclear antigen pseudogene 2 [Source:MGI Symbol;Acc:MGI:97505]	Pcna-ps2	processed_pseudogene	68.1804	2.65887	5.3553	7.72345e-07	40.9361	40.9361
ENSMUSG00000038473	nitric oxide synthase 1 (neuronal) adaptor protein [Source:MGI Symbol;Acc:MGI:1917979]	Nos1ap	protein_coding	0.0160547	0.173561	4.6584	0.00272737	25.2533	25.2533
ENSMUSG00000027199	glycine amidinotransferase (L-arginine:glycine amidinotransferase) [Source:MGI Symbol;Acc:MGI:1914342]	Gatm	protein_coding	10.7983	0.35565	4.31642	1.74535e-07	19.9238	19.9238
ENSMUSG00000027778	intraflagellar transport 80 [Source:MGI Symbol;Acc:MGI:1915509]	Ift80	protein_coding	0.401389	0.0243034	4.11747	0.0272823	17.3573	17.3573
ENSMUSG00000020788	ATPase, Ca++ transporting, ubiquitous [Source:MGI Symbol;Acc:MGI:1194503]	Atp2a3	protein_coding	0.565435	0.037812	3.6806	0.0227002	12.8225	12.8225
ENSMUSG00000051177	phospholipase C, beta 1 [Source:MGI Symbol;Acc:MGI:97613]	Plcb1	protein_coding	2.8076	0.198939	2.24025	0.0347472	4.7248	4.7248
ENSMUSG00000026389	STEAP family member 3 [Source:MGI Symbol;Acc:MGI:1915678]	Steap3	protein_coding	9.35872	1.16762	2.08772	0.000423184	4.25077	4.25077
ENSMUSG00000063894	zinc finger with KRAB and SCAN domains 8 [Source:MGI Symbol;Acc:MGI:1913815]	Zkscan8	protein_coding	1.20131	0.465491	1.5184	0.0237725	2.86472	2.86472
ENSMUSG00000045382	chemokine (C-X-C motif) receptor 4 [Source:MGI Symbol;Acc:MGI:109563]	Cxcr4	protein_coding	61.6025	18.9476	1.46691	0.0284686	2.76429	2.76429
ENSMUSG00000068823	cold shock domain containing E1, RNA binding [Source:MGI Symbol;Acc:MGI:92356]	Csde1	protein_coding	216.34	75.6441	1.17716	0.0254111	2.26131	2.26131
ENSMUSG00000027854	suppressor of IKBKE 1 [Source:MGI Symbol;Acc:MGI:1913891]	Sike1	protein_coding	9.53174	3.51915	1.14352	3.27156e-06	2.2092	2.2092
ENSMUSG00000078546	zinc finger protein 995 [Source:MGI Symbol;Acc:MGI:1917331]	Zfp995	protein_coding	2.29108	0.872075	1.05083	0.0489225	2.07173	2.07173
ENSMUSG00000027852	neuroblastoma ras oncogene [Source:MGI Symbol;Acc:MGI:97376]	Nras	protein_coding	58.5818	24.7028	0.960022	1.74535e-07	1.94534	1.94534
ENSMUSG00000021306	G protein-coupled receptor 137B [Source:MGI Symbol;Acc:MGI:1891463]	Gpr137b	protein_coding	422.194	209.866	0.764247	0.0227002	1.69848	1.69848
ENSMUSG00000027304	RTF1, Paf1/RNA polymerase II complex component [Source:MGI Symbol;Acc:MGI:1309480]	Rtf1	protein_coding	10.3183	5.25728	0.673402	0.0339666	1.59483	1.59483
ENSMUSG00000041096	TSPY-like 2 [Source:MGI Symbol;Acc:MGI:106244]	Tspyl2	protein_coding	8.1653	11.1303	-0.713543	0.0347472	0.609821	-1.63983
ENSMUSG00000033467	cytokine receptor-like factor 2 [Source:MGI Symbol;Acc:MGI:1889506]	Crlf2	protein_coding	65.5481	91.5655	-0.757046	0.0339631	0.591707	-1.69003
ENSMUSG00000027332	isovaleryl coenzyme A dehydrogenase [Source:MGI Symbol;Acc:MGI:1929242]	Ivd	protein_coding	4.41359	6.59643	-0.771372	0.0227002	0.58586	-1.70689
ENSMUSG00000002395	unconventional SNARE in the ER 1 homolog (S. cerevisiae) [Source:MGI Symbol;Acc:MGI:1914273]	Use1	protein_coding	42.5329	53.8805	-0.799993	0.0282621	0.574352	-1.74109
ENSMUSG00000021033	glutathione transferase zeta 1 (maleylacetoacetate isomerase) [Source:MGI Symbol;Acc:MGI:1341859]	Gstz1	protein_coding	4.33267	5.87672	-0.818124	0.0366656	0.567179	-1.76311
ENSMUSG00000021596	multiple C2 domains, transmembrane 1 [Source:MGI Symbol;Acc:MGI:1926021]	Mctp1	protein_coding	1.57851	1.9041	-1.09782	0.0360878	0.467222	-2.14031
ENSMUSG00000004085	mitogen-activated protein kinase kinase kinase 20 [Source:MGI Symbol;Acc:MGI:2443258]	Map3k20	protein_coding	2.2904	2.41301	-1.20049	0.00144522	0.435127	-2.29818
ENSMUSG00000018102	H2B clustered histone 4 [Source:MGI Symbol;Acc:MGI:1915274]	H2bc4	protein_coding	38.871	73.4071	-1.22883	0.0225587	0.426662	-2.34377
ENSMUSG00000034035	coiled-coil domain containing 17 [Source:MGI Symbol;Acc:MGI:1915667]	Ccdc17	protein_coding	0.603446	0.971227	-1.35302	0.0489225	0.391471	-2.55447
ENSMUSG00000033540	iduronidase, alpha-L [Source:MGI Symbol;Acc:MGI:96418]	Idua	protein_coding	3.20942	7.89101	-1.83248	0.000919762	0.280781	-3.56149
ENSMUSG00000043015	nuclear envelope integral membrane protein 2 [Source:MGI Symbol;Acc:MGI:2444113]	Nemp2	protein_coding	0.133471	0.43509	-2.1304	0.023982	0.228394	-4.3784
ENSMUSG00000033720	sideroflexin 5 [Source:MGI Symbol;Acc:MGI:2137681]	Sfxn5	protein_coding	0.193221	0.204359	-2.2549	0.0195279	0.209512	-4.773
ENSMUSG00000040084	BUB1B, mitotic checkpoint serine/threonine kinase [Source:MGI Symbol;Acc:MGI:1333889]	Bub1b	protein_coding	1.80917	6.23455	-2.26029	0.00144522	0.208729	-4.79089
ENSMUSG00000097730	predicted gene, 26588 [Source:MGI Symbol;Acc:MGI:5477082]	Gm26588	antisense	0.0955625	0.336934	-2.34166	0.0244267	0.197283	-5.06885
ENSMUSG00000057069	ERO1-like beta (S. cerevisiae) [Source:MGI Symbol;Acc:MGI:1914725]	Ero1lb	protein_coding	0.901836	5.12214	-2.45125	3.27156e-06	0.182852	-5.4689
ENSMUSG00000027420	beaded filament structural protein 1, in lens-CP94 [Source:MGI Symbol;Acc:MGI:101770]	Bfsp1	protein_coding	0.222211	1.34964	-2.74871	0.0365211	0.148784	-6.72115
ENSMUSG00000097715	G protein-coupled receptor 137B, pseudogene [Source:MGI Symbol;Acc:MGI:3710533]	Gpr137b-ps	transcribed_unprocessed_pseudogene	39.7537	224.875	-3.44691	1.58794e-08	0.0917018	-10.9049
ENSMUSG00000047963	starch binding domain 1 [Source:MGI Symbol;Acc:MGI:1261768]	Stbd1	protein_coding	0.873097	4.04961	-3.61971	0.0227002	0.0813504	-12.2925

## Sheet: S8 Tab
S8 Tab: Gene ontology terms identified by functional enrichment analysis of S. pneumoniae stimulated, Mertk-/- vs wild type alveolar macrophages ex vivo.
GenesetID	Description	padj	log2err	ES	NES	size	leadingEdge
GO:0010544	negative regulation of platelet activation	0.0073243	0.643552	0.864757	2.01816	16	Pdgfra,Pdgfb,Gp5,Alox12,Pdgfa,Serpine2,Prkg1
GO:0010543	regulation of platelet activation	0.0371669	0.593325	0.721559	1.98003	32	Pdgfra,Dmtn,Pdgfb,Gp5,Alox12,Pdgfa,Prkcq,Serpine2,Prkg1,Tlr4,Pdpn
GO:0090218	positive regulation of lipid kinase activity	0.0371669	0.57561	0.755154	1.95737	25	Pdgfra,Tnfaip8l3,Pdgfb,Tek,Eef1a2,Nod2,Fgfr3
GO:0002573	myeloid leukocyte differentiation	0.0391885	0.557332	0.568032	1.84144	87	Csf1,Tnfsf9,Vegfa,Plcb1,Itgb8,Efna2,Cd4,Ocstamp,Itgb6,Epha2,Mef2c,Batf2,Gmpr2,Bmp4,Csf3,Dcstamp,Calcr,Irf4,Kit,Traf6,Junb,Tnf,Jun,Ostm1,Rbpj,Gata3,Il4,Il15,Ccr7
GO:0002709	regulation of T cell mediated immunity	0.0391885	0.557332	0.596081	1.83627	66	Arg1,Il12b,Tnfsf4,Dpp4,Muc4,Il7r,Il23a,Il1r1,Fadd,Arid5a,Il18r1,Nod2,H2-Q7,Ager,H2-Q6,Nlrp3,Il20rb,Slamf1,Traf6,Trpm4,Il1b,Hfe,Gata3,Malt1,Smad7,Spn
GO:0045785	positive regulation of cell adhesion	0.0303533	0.593325	0.420346	1.58524	369	Npnt,Csf1,Rasgrp1,Il7,Il12b,Tnfsf9,Fermt2,Apoa1,Vegfa,Tnfsf4,Abi3bp,Dpp4,Dmtn,Rhod,Pdgfb,Wnt4,Cd4,Ephb4,Vcam1,Prkcq,Hes1,Ccl28,Socs1,Smad3,Egfl6,Sdc4,Carmil1,Edil3,Ptpn22,Il7r,Cd46,Il23a,Disc1,Pawr,Mex3b,Fadd,Tek,Cd276,Tnfsf13b,Kdr,Prkce,Fn1,Ada,Dusp10,Bag4,Vtcn1,Nfkbiz,Vwc2,Cfl1,Spp1,Ift74,Ptn,Tjp1,Nr4a3,Myb,Ager,Il1a,Enpp2,Nlrp3,Fstl3,Net1,Dennd6a,Slamf1,Kif26b,Irf1,Ptger4,Traf6,Lims2,Tnf,Ilk,C…
GO:0030335	positive regulation of cell migration	0.0371669	0.57561	0.397587	1.52073	465	Fam110c,Pdgfra,Akt3,Csf1,Cmklr1,Adra2a,Stk39,S1pr1,Fermt2,Ptp4a1,Vegfa,Kif20b,Tnfsf4,Dmtn,Rhod,Pdgfb,Hdac7,Adora2b,Vil1,Alox12,Sema4f,Pdgfa,Gas6,Aoc3,Prkd1,Adgra2,Wnt11,Retn,Ntrk3,Smad3,Rhoj,Bcl2,Carmil1,Drd1,Notch1,Cxcr4,Gpld1,Spry2,Il23a,Pawr,Il1r1,Fadd,Tek,Sema3b,F3,Kdr,Cdh5,Vegfd,Fam83h,Prkce,C3ar1,Bcar1,Sema7a,Hgf,Sema3g,Fn1,Sema4g,Edn1,Tfap2a,Plcg1,Mcam,Cldn1,Bag4,Adamts1,Serpine1,S100a14,A…
GO:2000147	positive regulation of cell motility	0.0371669	0.57561	0.394875	1.51162	477	Fam110c,Pdgfra,Akt3,Csf1,Cmklr1,Adra2a,Stk39,S1pr1,Fermt2,Ptp4a1,Vegfa,Kif20b,Tnfsf4,Dmtn,Rhod,Pdgfb,Hdac7,Adora2b,Vil1,Alox12,Sema4f,Pdgfa,Gas6,Aoc3,Prkd1,Adgra2,Wnt11,Retn,Ntrk3,Smad3,Rhoj,Bcl2,Carmil1,Drd1,Notch1,Cxcr4,Gpld1,Spry2,Il23a,Pawr,Il1r1,Fadd,Tek,Phpt1,Sema3b,F3,Kdr,Cdh5,Vegfd,Fam83h,Prkce,C3ar1,Bcar1,Sema7a,Hgf,Sema3g,Fn1,Sema4g,Edn1,Tfap2a,Plcg1,Mcam,Cldn1,Bag4,Adamts1,Serpine1,S10…
GO:0051272	positive regulation of cellular component movement	0.0391885	0.557332	0.387761	1.48874	491	Fam110c,Pdgfra,Akt3,Csf1,Cmklr1,Adra2a,Stk39,S1pr1,Fermt2,Ptp4a1,Vegfa,Kif20b,Tnfsf4,Dmtn,Rhod,Pdgfb,Hdac7,Adora2b,Vil1,Alox12,Sema4f,Pdgfa,Gas6,Aoc3,Prkd1,Adgra2,Wnt11,Retn,Ntrk3,Smad3,Rhoj,Bcl2,Carmil1,Drd1,Chst3,Notch1,Cxcr4,Gpld1,Spry2,Il23a,Pawr,Il1r1,Fadd,Tek,Phpt1,Sema3b,F3,Kdr,Cdh5,Vegfd,Fam83h,Prkce,C3ar1,Bcar1,Sema7a,Hgf,Sema3g,Fn1,Sema4g,Edn1,Tfap2a,Plcg1,Mcam,Cldn1,Bag4,Adamts1,Serpin…
GO:0040017	positive regulation of locomotion	0.0391885	0.557332	0.386919	1.48151	487	Fam110c,Pdgfra,Akt3,Csf1,Cmklr1,Adra2a,Stk39,S1pr1,Fermt2,Ptp4a1,Vegfa,Kif20b,Tnfsf4,Dmtn,Rhod,Pdgfb,Hdac7,Adora2b,Ccr4,Vil1,Alox12,Sema4f,Pdgfa,Gas6,Aoc3,Prkd1,Adgra2,Wnt11,Retn,Ntrk3,Smad3,Rhoj,Bcl2,Carmil1,Drd1,Cxcr3,Notch1,Cxcr4,Gpld1,Spry2,Il23a,Pawr,Il1r1,Fadd,Tek,Phpt1,Sema3b,F3,Kdr,Cdh5,Vegfd,Fam83h,Prkce,C3ar1,Bcar1,Sema7a,Hgf,Sema3g,Fn1,Sema4g,Edn1,Tfap2a,Plcg1,Mcam,Cldn1,Bag4,Adamts1,S…

## Sheet: S9 Tab
S9 Tab: Differentially expressed genes identified in Mertk-/-, S. pneumoniae stimulated vs unstimulated alveolar macrophages ex vivo.
GeneID	Description	Gene	Genetype	Culture_M_Mtk_SP_mean	Culture_M_Mtk_Un_mean	logFC	adj.P.Val	2^logFC	Fold Change
ENSMUSG00000058427	chemokine (C-X-C motif) ligand 2 [Source:MGI Symbol;Acc:MGI:1340094]	Cxcl2	protein_coding	3957.98	5.35654	9.06365	0.00098304	535.094	535.094
ENSMUSG00000029380	chemokine (C-X-C motif) ligand 1 [Source:MGI Symbol;Acc:MGI:108068]	Cxcl1	protein_coding	2256.48	2.61448	8.81809	0.00716889	451.347	451.347
ENSMUSG00000027398	interleukin 1 beta [Source:MGI Symbol;Acc:MGI:96543]	Il1b	protein_coding	935.814	1.6347	7.79868	0.00470849	222.657	222.657
ENSMUSG00000032487	prostaglandin-endoperoxide synthase 2 [Source:MGI Symbol;Acc:MGI:97798]	Ptgs2	protein_coding	142.621	0.233892	7.47487	0.0107112	177.894	177.894
ENSMUSG00000029379	chemokine (C-X-C motif) ligand 3 [Source:MGI Symbol;Acc:MGI:3037818]	Cxcl3	protein_coding	1410.42	3.70595	7.45053	0.00738718	174.917	174.917
ENSMUSG00000091971	heat shock protein 1A [Source:MGI Symbol;Acc:MGI:96244]	Hspa1a	protein_coding	1046.18	17.5053	6.47872	0.0158737	89.1843	89.1843
ENSMUSG00000090877	heat shock protein 1B [Source:MGI Symbol;Acc:MGI:99517]	Hspa1b	protein_coding	888.319	16.7173	6.34049	0.0268843	81.0357	81.0357
ENSMUSG00000088609	predicted gene, 24187 [Source:MGI Symbol;Acc:MGI:5453964]	Gm24187	miRNA	455.541	13.9616	5.82294	0.000195813	56.6081	56.6081
ENSMUSG00000038418	early growth response 1 [Source:MGI Symbol;Acc:MGI:95295]	Egr1	protein_coding	33.7368	0.512483	5.76159	0.000198459	54.2513	54.2513
ENSMUSG00000065037	RNA, 7SK, nuclear [Source:MGI Symbol;Acc:MGI:103186]	Rn7sk	misc_RNA	133.186	5.50279	5.5814	4.07538e-05	47.8816	47.8816
ENSMUSG00000118642		CT010467.2	pseudogene	660.018	41.0716	4.57759	0.000108152	23.8777	23.8777
ENSMUSG00000003541	immediate early response 3 [Source:MGI Symbol;Acc:MGI:104814]	Ier3	protein_coding	253.15	9.14787	4.498	0.00458127	22.5961	22.5961
ENSMUSG00000024401	tumor necrosis factor [Source:MGI Symbol;Acc:MGI:104798]	Tnf	protein_coding	1953.53	35.9666	4.46104	0.00945813	22.0246	22.0246
ENSMUSG00000020108	DNA-damage-inducible transcript 4 [Source:MGI Symbol;Acc:MGI:1921997]	Ddit4	protein_coding	11.4485	0.398544	4.39299	0.00873591	21.0097	21.0097
ENSMUSG00000020205	pleckstrin homology like domain, family A, member 1 [Source:MGI Symbol;Acc:MGI:1096880]	Phlda1	protein_coding	139.978	5.34229	4.27288	0.00648562	19.3315	19.3315
ENSMUSG00000022126	aconitate decarboxylase 1 [Source:MGI Symbol;Acc:MGI:103206]	Acod1	protein_coding	286.664	7.14258	4.15902	0.0384626	17.8644	17.8644
ENSMUSG00000027483	BPI fold containing family A, member 1 [Source:MGI Symbol;Acc:MGI:1338036]	Bpifa1	protein_coding	42.9974	1.21781	4.0983	0.0213206	17.1282	17.1282
ENSMUSG00000017009	syndecan 4 [Source:MGI Symbol;Acc:MGI:1349164]	Sdc4	protein_coding	7.02537	0.359377	4.08459	0.015758	16.9662	16.9662
ENSMUSG00000041782	ladinin [Source:MGI Symbol;Acc:MGI:109343]	Lad1	protein_coding	11.0992	0.473748	4.07921	0.0170088	16.903	16.903
ENSMUSG00000035356	nuclear factor of kappa light polypeptide gene enhancer in B cells inhibitor, zeta [Source:MGI Symbol;Acc:MGI:1931595]	Nfkbiz	protein_coding	89.0623	3.14564	4.06181	0.00759688	16.7004	16.7004
ENSMUSG00000023951	vascular endothelial growth factor A [Source:MGI Symbol;Acc:MGI:103178]	Vegfa	protein_coding	4.78863	0.413974	3.85759	0.00164882	14.496	14.496
ENSMUSG00000047945	MARCKS-like 1 [Source:MGI Symbol;Acc:MGI:97143]	Marcksl1	protein_coding	53.9104	2.88539	3.83511	0.0113966	14.2719	14.2719
ENSMUSG00000000982	chemokine (C-C motif) ligand 3 [Source:MGI Symbol;Acc:MGI:98260]	Ccl3	protein_coding	948.414	29.679	3.76208	0.0136122	13.5674	13.5674
ENSMUSG00000024190	dual specificity phosphatase 1 [Source:MGI Symbol;Acc:MGI:105120]	Dusp1	protein_coding	139.519	12.8092	3.57989	0.000606336	11.9579	11.9579
ENSMUSG00000073274	predicted gene 14636 [Source:MGI Symbol;Acc:MGI:3641976]	Gm14636	processed_transcript	1.89536	0.287371	3.43375	0.00941913	10.8059	10.8059
ENSMUSG00000053113	suppressor of cytokine signaling 3 [Source:MGI Symbol;Acc:MGI:1201791]	Socs3	protein_coding	27.8095	1.95921	3.42936	0.00918745	10.7731	10.7731
ENSMUSG00000064337	mitochondrially encoded 12S rRNA [Source:MGI Symbol;Acc:MGI:102493]	mt-Rnr1	Mt_rRNA	1503.15	210.5	3.39187	0.000236861	10.4968	10.4968
ENSMUSG00000050578	matrix metallopeptidase 13 [Source:MGI Symbol;Acc:MGI:1340026]	Mmp13	protein_coding	23.1474	1.91372	3.33597	0.00287613	10.0978	10.0978
ENSMUSG00000043421	hypoxia inducible lipid droplet associated [Source:MGI Symbol;Acc:MGI:1916823]	Hilpda	protein_coding	244.274	21.2056	3.32838	0.00446379	10.0448	10.0448
ENSMUSG00000115656	RIKEN cDNA 4930556J02 gene [Source:MGI Symbol;Acc:MGI:1922599]	4930556J02Rik	lincRNA	0.0878218	0.083043	3.255	0.000792753	9.54669	9.54669
ENSMUSG00000064354	mitochondrially encoded cytochrome c oxidase II [Source:MGI Symbol;Acc:MGI:102503]	mt-Co2	protein_coding	32301.4	4849.84	3.25186	0.00112128	9.52593	9.52593
ENSMUSG00000004359	Spi-C transcription factor (Spi-1/PU.1 related) [Source:MGI Symbol;Acc:MGI:1341168]	Spic	protein_coding	6.94281	0.554562	3.19233	0.00514363	9.14089	9.14089
ENSMUSG00000064356	mitochondrially encoded ATP synthase 8 [Source:MGI Symbol;Acc:MGI:99926]	mt-Atp8	protein_coding	15512.1	3310.87	3.17234	0.00167295	9.01507	9.01507
ENSMUSG00000102070	predicted gene 28661 [Source:MGI Symbol;Acc:MGI:5579367]	Gm28661	unprocessed_pseudogene	32435.2	4870.32	3.15924	0.00204676	8.93359	8.93359
ENSMUSG00000101111	predicted gene 28437 [Source:MGI Symbol;Acc:MGI:5579143]	Gm28437	unprocessed_pseudogene	22945.6	3551.17	3.10306	0.00181221	8.59238	8.59238
ENSMUSG00000064357	mitochondrially encoded ATP synthase 6 [Source:MGI Symbol;Acc:MGI:99927]	mt-Atp6	protein_coding	24611	4549.95	3.05423	0.0017323	8.30645	8.30645
ENSMUSG00000026536	interferon activated gene 211 [Source:MGI Symbol;Acc:MGI:3041120]	Ifi211	protein_coding	22.4158	2.13544	2.99936	0.0200815	7.99644	7.99644
ENSMUSG00000001300	ephrin B2 [Source:MGI Symbol;Acc:MGI:105097]	Efnb2	protein_coding	1.31698	0.0920077	2.98993	0.0167546	7.94435	7.94435
ENSMUSG00000026875	TNF receptor-associated factor 1 [Source:MGI Symbol;Acc:MGI:101836]	Traf1	protein_coding	3.32258	0.353254	2.98927	0.0483599	7.94074	7.94074
ENSMUSG00000021701	polo like kinase 2 [Source:MGI Symbol;Acc:MGI:1099790]	Plk2	protein_coding	142.344	24.6193	2.92819	0.000972485	7.61155	7.61155
ENSMUSG00000028128	coagulation factor III [Source:MGI Symbol;Acc:MGI:88381]	F3	protein_coding	2.55701	0.644322	2.91141	4.86794e-05	7.52354	7.52354
ENSMUSG00000032691	NLR family, pyrin domain containing 3 [Source:MGI Symbol;Acc:MGI:2653833]	Nlrp3	protein_coding	115.071	7.86291	2.90422	0.0477191	7.48614	7.48614
ENSMUSG00000100862	predicted gene 10925 [Source:MGI Symbol;Acc:MGI:3809095]	Gm10925	unprocessed_pseudogene	24715.8	4569.26	2.84484	0.00204676	7.18424	7.18424
ENSMUSG00000010342	testis expressed gene 14 [Source:MGI Symbol;Acc:MGI:1933227]	Tex14	protein_coding	0.0503535	0.111797	2.81752	0.00160974	7.04947	7.04947
ENSMUSG00000039232	syntaxin 11 [Source:MGI Symbol;Acc:MGI:1921982]	Stx11	protein_coding	9.4136	1.56933	2.76753	0.017519	6.80942	6.80942
ENSMUSG00000005413	heme oxygenase 1 [Source:MGI Symbol;Acc:MGI:96163]	Hmox1	protein_coding	2456.76	366.869	2.72047	0.00734855	6.59089	6.59089
ENSMUSG00000048216	G protein-coupled receptor 85 [Source:MGI Symbol;Acc:MGI:1927851]	Gpr85	protein_coding	5.3089	0.934052	2.69837	0.00683711	6.49069	6.49069
ENSMUSG00000064372	mitochondrially encoded tRNA proline [Source:MGI Symbol;Acc:MGI:102478]	mt-Tp	Mt_tRNA	791.353	164.097	2.68882	0.00334732	6.44784	6.44784
ENSMUSG00000064370	mitochondrially encoded cytochrome b [Source:MGI Symbol;Acc:MGI:102501]	mt-Cytb	protein_coding	23256.1	4159.25	2.6855	0.00443461	6.43305	6.43305
ENSMUSG00000038508	growth differentiation factor 15 [Source:MGI Symbol;Acc:MGI:1346047]	Gdf15	protein_coding	498.72	77.9944	2.68233	0.0053645	6.41891	6.41891
ENSMUSG00000064341	mitochondrially encoded NADH dehydrogenase 1 [Source:MGI Symbol;Acc:MGI:101787]	mt-Nd1	protein_coding	23890.7	4557.27	2.64884	0.00434819	6.27161	6.27161
ENSMUSG00000018930	chemokine (C-C motif) ligand 4 [Source:MGI Symbol;Acc:MGI:98261]	Ccl4	protein_coding	38.2106	5.75511	2.58414	0.0470445	5.99658	5.99658
ENSMUSG00000052684	jun proto-oncogene [Source:MGI Symbol;Acc:MGI:96646]	Jun	protein_coding	340.754	46.2844	2.58238	0.00536716	5.98926	5.98926
ENSMUSG00000031530	dual specificity phosphatase 4 [Source:MGI Symbol;Acc:MGI:2442191]	Dusp4	protein_coding	2.58712	0.451135	2.58048	0.00665353	5.98139	5.98139
ENSMUSG00000064363	mitochondrially encoded NADH dehydrogenase 4 [Source:MGI Symbol;Acc:MGI:102498]	mt-Nd4	protein_coding	13339.5	2989.15	2.52778	0.00614869	5.76683	5.76683
ENSMUSG00000040435	protein phosphatase 1, regulatory subunit 15A [Source:MGI Symbol;Acc:MGI:1927072]	Ppp1r15a	protein_coding	53.1032	10.0761	2.50989	0.00208595	5.69579	5.69579
ENSMUSG00000101249	predicted gene 29216 [Source:MGI Symbol;Acc:MGI:5579922]	Gm29216	unprocessed_pseudogene	15519.2	4219.66	2.49995	0.00262346	5.65664	5.65664
ENSMUSG00000064358	mitochondrially encoded cytochrome c oxidase III [Source:MGI Symbol;Acc:MGI:102502]	mt-Co3	protein_coding	22938.5	3562.53	2.49647	0.004793	5.64302	5.64302
ENSMUSG00000001627	interferon-related developmental regulator 1 [Source:MGI Symbol;Acc:MGI:1316717]	Ifrd1	protein_coding	267.866	44.6309	2.45413	0.00597694	5.47982	5.47982
ENSMUSG00000064345	mitochondrially encoded NADH dehydrogenase 2 [Source:MGI Symbol;Acc:MGI:102500]	mt-Nd2	protein_coding	10036.6	2265.54	2.42775	0.00597123	5.38055	5.38055
ENSMUSG00000000489	platelet derived growth factor, B polypeptide [Source:MGI Symbol;Acc:MGI:97528]	Pdgfb	protein_coding	7.76947	1.77314	2.38498	0.0253535	5.22336	5.22336
ENSMUSG00000100131	predicted gene 28439 [Source:MGI Symbol;Acc:MGI:5579145]	Gm28439	unprocessed_pseudogene	7127.85	1877.73	2.37133	0.00600899	5.17418	5.17418
ENSMUSG00000089809	RasGEF domain family, member 1B [Source:MGI Symbol;Acc:MGI:2443755]	Rasgef1b	protein_coding	120.047	19.0931	2.35318	0.0109095	5.10948	5.10948
ENSMUSG00000018217	peripheral myelin protein 22 [Source:MGI Symbol;Acc:MGI:97631]	Pmp22	protein_coding	18.0278	3.87891	2.33805	0.00289249	5.05617	5.05617
ENSMUSG00000067736	predicted gene 10222 [Source:MGI Symbol;Acc:MGI:3642643]	Gm10222	unprocessed_pseudogene	6902.01	2136.25	2.26254	0.00782776	4.79834	4.79834
ENSMUSG00000036390	growth arrest and DNA-damage-inducible 45 alpha [Source:MGI Symbol;Acc:MGI:107799]	Gadd45a	protein_coding	36.9392	8.58515	2.25989	0.00782776	4.78956	4.78956
ENSMUSG00000060550	histocompatibility 2, Q region locus 7 [Source:MGI Symbol;Acc:MGI:95936]	H2-Q7	protein_coding	12.6422	3.67331	2.24119	0.0335843	4.72787	4.72787
ENSMUSG00000078566	BCL2/adenovirus E1B interacting protein 3 [Source:MGI Symbol;Acc:MGI:109326]	Bnip3	protein_coding	71.8431	13.9717	2.22693	0.0343673	4.68138	4.68138
ENSMUSG00000049382	keratin 8 [Source:MGI Symbol;Acc:MGI:96705]	Krt8	protein_coding	6.29854	2.10482	2.16341	0.0139913	4.47973	4.47973
ENSMUSG00000056508	RIKEN cDNA 1700001K19 gene [Source:MGI Symbol;Acc:MGI:1913573]	1700001K19Rik	protein_coding	0.551237	0.28692	2.15232	0.0229461	4.44541	4.44541
ENSMUSG00000022818	cytochrome P450, family 2, subfamily ab, polypeptide 1 [Source:MGI Symbol;Acc:MGI:3644957]	Cyp2ab1	protein_coding	2.91532	0.888726	2.14875	0.0114582	4.43443	4.43443
ENSMUSG00000039735	formin binding protein 1-like [Source:MGI Symbol;Acc:MGI:1925642]	Fnbp1l	protein_coding	1.85387	0.292953	2.13413	0.0303669	4.38972	4.38972
ENSMUSG00000028773	fatty acid binding protein 3, muscle and heart [Source:MGI Symbol;Acc:MGI:95476]	Fabp3	protein_coding	8.55964	1.49681	2.10733	0.0388381	4.30893	4.30893
ENSMUSG00000035828	proviral integration site 3 [Source:MGI Symbol;Acc:MGI:1355297]	Pim3	protein_coding	72.5988	12.8296	2.10266	0.0217387	4.295	4.295
ENSMUSG00000004044	caveolae associated 1 [Source:MGI Symbol;Acc:MGI:1277968]	Cavin1	protein_coding	1.02172	0.432208	2.08455	0.00650688	4.24144	4.24144
ENSMUSG00000064339	mitochondrially encoded 16S rRNA [Source:MGI Symbol;Acc:MGI:102492]	mt-Rnr2	Mt_rRNA	1490.7	488.361	2.07589	0.00911516	4.21603	4.21603
ENSMUSG00000064369	mitochondrially encoded tRNA glutamic acid [Source:MGI Symbol;Acc:MGI:102488]	mt-Te	Mt_tRNA	916.209	826.948	2.06069	0.0459685	4.17187	4.17187
ENSMUSG00000027399	interleukin 1 alpha [Source:MGI Symbol;Acc:MGI:96542]	Il1a	protein_coding	848.027	82.2996	1.99478	0.0152063	3.98556	3.98556
ENSMUSG00000064340	mitochondrially encoded tRNA leucine 1 [Source:MGI Symbol;Acc:MGI:102482]	mt-Tl1	Mt_tRNA	1825.83	551.097	1.96738	0.0324707	3.91057	3.91057
ENSMUSG00000031762	metallothionein 2 [Source:MGI Symbol;Acc:MGI:97172]	Mt2	protein_coding	3624	1586.09	1.96119	0.00907105	3.89382	3.89382
ENSMUSG00000064351	mitochondrially encoded cytochrome c oxidase I [Source:MGI Symbol;Acc:MGI:102504]	mt-Co1	protein_coding	36943.1	12331.5	1.95845	0.00987728	3.88643	3.88643
ENSMUSG00000074063	oxidative stress induced growth inhibitor 1 [Source:MGI Symbol;Acc:MGI:1919089]	Osgin1	protein_coding	17.4401	6.25683	1.91673	0.0164603	3.77565	3.77565
ENSMUSG00000015312	growth arrest and DNA-damage-inducible 45 beta [Source:MGI Symbol;Acc:MGI:107776]	Gadd45b	protein_coding	152.135	46.7173	1.90108	0.00562834	3.73493	3.73493
ENSMUSG00000002006	PDZ domain containing 4 [Source:MGI Symbol;Acc:MGI:2443483]	Pdzd4	protein_coding	0.104638	0.129622	1.88791	0.00514121	3.70099	3.70099
ENSMUSG00000020381	MRN complex interacting protein [Source:MGI Symbol;Acc:MGI:1915317]	Mrnip	protein_coding	0.325753	1.25104	1.8697	0.0249074	3.65456	3.65456
ENSMUSG00000021025	nuclear factor of kappa light polypeptide gene enhancer in B cells inhibitor, alpha [Source:MGI Symbol;Acc:MGI:104741]	Nfkbia	protein_coding	438.297	95.9784	1.86449	0.0252892	3.6414	3.6414
ENSMUSG00000019256	aryl-hydrocarbon receptor [Source:MGI Symbol;Acc:MGI:105043]	Ahr	protein_coding	0.848807	0.345235	1.82634	0.0425989	3.54636	3.54636
ENSMUSG00000018593	secreted acidic cysteine rich glycoprotein [Source:MGI Symbol;Acc:MGI:98373]	Sparc	protein_coding	1.43637	0.830276	1.82402	0.0122996	3.54066	3.54066
ENSMUSG00000022505	epithelial membrane protein 2 [Source:MGI Symbol;Acc:MGI:1098726]	Emp2	protein_coding	1.19408	0.692064	1.80814	0.034811	3.50191	3.50191
ENSMUSG00000023067	cyclin-dependent kinase inhibitor 1A (P21) [Source:MGI Symbol;Acc:MGI:104556]	Cdkn1a	protein_coding	183.246	48.2268	1.8036	0.0266698	3.49089	3.49089
ENSMUSG00000015452	advanced glycosylation end product-specific receptor [Source:MGI Symbol;Acc:MGI:893592]	Ager	protein_coding	4.45502	1.53249	1.79874	0.0256905	3.47916	3.47916
ENSMUSG00000074305	pseudopodium-enriched atypical kinase 1 [Source:MGI Symbol;Acc:MGI:2442366]	Peak1	protein_coding	0.188223	0.33035	1.75508	0.0212278	3.37545	3.37545
ENSMUSG00000001025	S100 calcium binding protein A6 (calcyclin) [Source:MGI Symbol;Acc:MGI:1339467]	S100a6	protein_coding	20.6624	6.97539	1.74792	0.0471648	3.35874	3.35874
ENSMUSG00000052837	jun B proto-oncogene [Source:MGI Symbol;Acc:MGI:96647]	Junb	protein_coding	560.721	170.909	1.73953	0.00521877	3.33927	3.33927
ENSMUSG00000045502	hydroxycarboxylic acid receptor 2 [Source:MGI Symbol;Acc:MGI:1933383]	Hcar2	protein_coding	80.2973	23.2787	1.73076	0.0372033	3.31903	3.31903
ENSMUSG00000024653	secretoglobin, family 1A, member 1 (uteroglobin) [Source:MGI Symbol;Acc:MGI:98919]	Scgb1a1	protein_coding	17.6389	8.0618	1.73052	0.0167823	3.31848	3.31848
ENSMUSG00000003849	NAD(P)H dehydrogenase, quinone 1 [Source:MGI Symbol;Acc:MGI:103187]	Nqo1	protein_coding	12.6971	5.10653	1.7291	0.0187616	3.3152	3.3152
ENSMUSG00000039384	dual specificity phosphatase 10 [Source:MGI Symbol;Acc:MGI:1927070]	Dusp10	protein_coding	5.37964	1.82277	1.71442	0.0156155	3.28165	3.28165
ENSMUSG00000044162	TNFAIP3 interacting protein 3 [Source:MGI Symbol;Acc:MGI:3041165]	Tnip3	protein_coding	25.7976	9.47689	1.63951	0.0493567	3.11561	3.11561
ENSMUSG00000058755	oncostatin M [Source:MGI Symbol;Acc:MGI:104749]	Osm	protein_coding	20.068	6.73345	1.62534	0.0445549	3.08514	3.08514
ENSMUSG00000022303	dendrocyte expressed seven transmembrane protein [Source:MGI Symbol;Acc:MGI:1923016]	Dcstamp	protein_coding	4.16014	1.83982	1.62411	0.00681314	3.08252	3.08252
ENSMUSG00000056671	PRELI domain containing 2 [Source:MGI Symbol;Acc:MGI:1924869]	Prelid2	protein_coding	12.8468	5.83796	1.61048	0.00601969	3.05353	3.05353
ENSMUSG00000015837	sequestosome 1 [Source:MGI Symbol;Acc:MGI:107931]	Sqstm1	protein_coding	1364.34	447.4	1.60968	0.0352797	3.05184	3.05184
ENSMUSG00000044122	protein interacting with cyclin A1 [Source:MGI Symbol;Acc:MGI:1918274]	Proca1	protein_coding	0.169596	0.0907387	1.60247	0.0159604	3.03664	3.03664
ENSMUSG00000045664	CDC42 effector protein (Rho GTPase binding) 2 [Source:MGI Symbol;Acc:MGI:1929744]	Cdc42ep2	protein_coding	25.8185	10.3161	1.58191	0.00706331	2.99365	2.99365
ENSMUSG00000018899	interferon regulatory factor 1 [Source:MGI Symbol;Acc:MGI:96590]	Irf1	protein_coding	67.6384	22.5497	1.57011	0.0282772	2.96927	2.96927
ENSMUSG00000038167	pleckstrin homology domain containing, family G (with RhoGef domain) member 6 [Source:MGI Symbol;Acc:MGI:2682298]	Plekhg6	protein_coding	0.248845	0.371444	1.56287	0.0110357	2.95441	2.95441
ENSMUSG00000040128	proline-rich nuclear receptor coactivator 1 [Source:MGI Symbol;Acc:MGI:1917838]	Pnrc1	protein_coding	107.34	41.5855	1.56281	0.00201721	2.95429	2.95429
ENSMUSG00000041754	triggering receptor expressed on myeloid cells 3 [Source:MGI Symbol;Acc:MGI:1930003]	Trem3	protein_coding	6.99392	3.16917	1.55403	0.025708	2.93635	2.93635
ENSMUSG00000045763	brain abundant, membrane attached signal protein 1 [Source:MGI Symbol;Acc:MGI:1917600]	Basp1	protein_coding	215.121	91.3986	1.54083	0.00383345	2.90962	2.90962
ENSMUSG00000036053	formin-like 2 [Source:MGI Symbol;Acc:MGI:1918659]	Fmnl2	protein_coding	0.273207	0.269365	1.52776	0.0448036	2.88338	2.88338
ENSMUSG00000017144	Rho family GTPase 3 [Source:MGI Symbol;Acc:MGI:1921444]	Rnd3	protein_coding	27.2829	9.45857	1.52312	0.0147603	2.87411	2.87411
ENSMUSG00000026271	G protein-coupled receptor 35 [Source:MGI Symbol;Acc:MGI:1929509]	Gpr35	protein_coding	14.9369	5.46407	1.51773	0.0220225	2.86339	2.86339
ENSMUSG00000021461	Fanconi anemia, complementation group C [Source:MGI Symbol;Acc:MGI:95480]	Fancc	protein_coding	0.137501	2.3302	1.51392	0.0425594	2.85585	2.85585
ENSMUSG00000026628	activating transcription factor 3 [Source:MGI Symbol;Acc:MGI:109384]	Atf3	protein_coding	590.791	215.191	1.50282	0.0122219	2.83395	2.83395
ENSMUSG00000044786	zinc finger protein 36 [Source:MGI Symbol;Acc:MGI:99180]	Zfp36	protein_coding	140.843	62.3468	1.48197	0.0019682	2.79329	2.79329
ENSMUSG00000056708	immediate early response 5 [Source:MGI Symbol;Acc:MGI:1337072]	Ier5	protein_coding	130.835	55.0502	1.47383	0.0140455	2.77759	2.77759
ENSMUSG00000107428	predicted gene, 44154 [Source:MGI Symbol;Acc:MGI:5690546]	Gm44154	TEC	0.782967	0.552952	1.47302	0.041212	2.77603	2.77603
ENSMUSG00000038515	GH regulated TBC protein 1 [Source:MGI Symbol;Acc:MGI:1914040]	Grtp1	protein_coding	1.13753	1.52399	1.44524	0.0325597	2.72307	2.72307
ENSMUSG00000042215	BCL2-associated athanogene 2 [Source:MGI Symbol;Acc:MGI:1891254]	Bag2	protein_coding	3.89182	2.4369	1.44397	0.00913889	2.72069	2.72069
ENSMUSG00000048164	predicted pseudogene 7204 [Source:MGI Symbol;Acc:MGI:3645884]	Gm7204	processed_pseudogene	7.22375	4.59686	1.39597	0.0415033	2.63166	2.63166
ENSMUSG00000040511	poliovirus receptor [Source:MGI Symbol;Acc:MGI:107741]	Pvr	protein_coding	15.3768	6.20729	1.38421	0.044649	2.61029	2.61029
ENSMUSG00000030717	nuclear protein transcription regulator 1 [Source:MGI Symbol;Acc:MGI:1891834]	Nupr1	protein_coding	21.8869	9.86758	1.36137	0.0260125	2.5693	2.5693
ENSMUSG00000071076	jun D proto-oncogene [Source:MGI Symbol;Acc:MGI:96648]	Jund	protein_coding	273.65	171.775	1.36122	0.000137637	2.56902	2.56902
ENSMUSG00000008348	ubiquitin C [Source:MGI Symbol;Acc:MGI:98889]	Ubc	protein_coding	598	369.683	1.36045	0.000101364	2.56765	2.56765
ENSMUSG00000028967	ERBB receptor feedback inhibitor 1 [Source:MGI Symbol;Acc:MGI:1921405]	Errfi1	protein_coding	7.51906	4.31585	1.34763	0.0207055	2.54494	2.54494
ENSMUSG00000031155	proviral integration site 2 [Source:MGI Symbol;Acc:MGI:97587]	Pim2	protein_coding	2.25837	1.46115	1.34747	0.00629725	2.54466	2.54466
ENSMUSG00000033307	macrophage migration inhibitory factor (glycosylation-inhibiting factor) [Source:MGI Symbol;Acc:MGI:96982]	Mif	protein_coding	407.572	235.286	1.33748	0.00017655	2.5271	2.5271
ENSMUSG00000056749	nuclear factor, interleukin 3, regulated [Source:MGI Symbol;Acc:MGI:109495]	Nfil3	protein_coding	14.9991	7.61975	1.3304	0.0165864	2.51473	2.51473
ENSMUSG00000053175	B cell leukemia/lymphoma 3 [Source:MGI Symbol;Acc:MGI:88140]	Bcl3	protein_coding	19.9693	10.2565	1.32372	0.017301	2.5031	2.5031
ENSMUSG00000024014	proviral integration site 1 [Source:MGI Symbol;Acc:MGI:97584]	Pim1	protein_coding	128.783	48.4668	1.31506	0.0428313	2.48813	2.48813
ENSMUSG00000023456	triosephosphate isomerase 1 [Source:MGI Symbol;Acc:MGI:98797]	Tpi1	protein_coding	452.365	226.405	1.28702	0.00618937	2.44023	2.44023
ENSMUSG00000037965	zinc finger CCCH type containing 7 A [Source:MGI Symbol;Acc:MGI:2445044]	Zc3h7a	protein_coding	23.2642	39.4026	1.28544	0.0390431	2.43757	2.43757
ENSMUSG00000030747	diacylglycerol O-acyltransferase 2 [Source:MGI Symbol;Acc:MGI:1915050]	Dgat2	protein_coding	2.32382	1.45106	1.26932	0.043692	2.41048	2.41048
ENSMUSG00000003865	glycogen synthase 1, muscle [Source:MGI Symbol;Acc:MGI:101805]	Gys1	protein_coding	20.4261	8.6513	1.24907	0.0329973	2.37688	2.37688
ENSMUSG00000027939	nucleoporin 210-like [Source:MGI Symbol;Acc:MGI:1924845]	Nup210l	protein_coding	0.275948	0.227061	1.24837	0.0360908	2.37573	2.37573
ENSMUSG00000056501	CCAAT/enhancer binding protein (C/EBP), beta [Source:MGI Symbol;Acc:MGI:88373]	Cebpb	protein_coding	980.746	590.359	1.21596	0.00753116	2.32296	2.32296
ENSMUSG00000038412	HIG1 domain family, member 1A [Source:MGI Symbol;Acc:MGI:1930666]	Higd1a	protein_coding	24.2288	15.088	1.20275	0.0060067	2.30178	2.30178
ENSMUSG00000047281	stratifin [Source:MGI Symbol;Acc:MGI:1891831]	Sfn	protein_coding	10.826	7.27032	1.20052	0.0218494	2.29822	2.29822
ENSMUSG00000026358	regulator of G-protein signaling 1 [Source:MGI Symbol;Acc:MGI:1354694]	Rgs1	protein_coding	149.015	58.4676	1.19052	0.043362	2.28235	2.28235
ENSMUSG00000020911	keratin 19 [Source:MGI Symbol;Acc:MGI:96693]	Krt19	protein_coding	72.0013	38.7101	1.17906	0.0487991	2.26429	2.26429
ENSMUSG00000026701	peroxiredoxin 6 [Source:MGI Symbol;Acc:MGI:894320]	Prdx6	protein_coding	90.9505	45.104	1.17862	0.026164	2.26361	2.26361
ENSMUSG00000032657	family with sequence similarity 189, member B [Source:MGI Symbol;Acc:MGI:1915771]	Fam189b	protein_coding	0.639983	0.490471	1.16703	0.0234063	2.24548	2.24548
ENSMUSG00000026981	interleukin 1 receptor antagonist [Source:MGI Symbol;Acc:MGI:96547]	Il1rn	protein_coding	241.026	142.259	1.16393	0.00842726	2.24066	2.24066
ENSMUSG00000050299	predicted gene 9843 [Source:MGI Symbol;Acc:MGI:3708621]	Gm9843	processed_pseudogene	63.6955	64.4793	1.15696	0.00532548	2.22987	2.22987
ENSMUSG00000019992	mitochondrial fission regulator 2 [Source:MGI Symbol;Acc:MGI:1919054]	Mtfr2	protein_coding	2.44159	1.60421	1.15433	0.00100904	2.22581	2.22581
ENSMUSG00000020812	small nucleolar RNA host gene 16 [Source:MGI Symbol;Acc:MGI:1913543]	Snhg16	antisense	12.0046	6.77205	1.15119	0.000305947	2.22096	2.22096
ENSMUSG00000043822	ADAMTS-like 5 [Source:MGI Symbol;Acc:MGI:1913798]	Adamtsl5	protein_coding	3.56625	2.08943	1.15042	0.000783977	2.21979	2.21979
ENSMUSG00000027459	family with sequence similarity 110, member A [Source:MGI Symbol;Acc:MGI:1921097]	Fam110a	protein_coding	5.32958	3.28529	1.14773	0.0386083	2.21564	2.21564
ENSMUSG00000068874	selenium binding protein 1 [Source:MGI Symbol;Acc:MGI:96825]	Selenbp1	protein_coding	7.72002	5.01419	1.13324	0.0124817	2.19351	2.19351
ENSMUSG00000005667	methylenetetrahydrofolate dehydrogenase (NAD+ dependent), methenyltetrahydrofolate cyclohydrolase [Source:MGI Symbol;Acc:MGI:1338850]	Mthfd2	protein_coding	14.9582	9.0079	1.12384	0.0226639	2.17927	2.17927
ENSMUSG00000028583	podoplanin [Source:MGI Symbol;Acc:MGI:103098]	Pdpn	protein_coding	25.4642	15.24	1.11657	0.0309848	2.16831	2.16831
ENSMUSG00000028680	polo like kinase 3 [Source:MGI Symbol;Acc:MGI:109604]	Plk3	protein_coding	96.3319	64.4184	1.11325	0.0381421	2.16332	2.16332
ENSMUSG00000028035	DnaJ heat shock protein family (Hsp40) member B4 [Source:MGI Symbol;Acc:MGI:1914285]	Dnajb4	protein_coding	6.52128	3.8989	1.10442	0.00614567	2.15013	2.15013
ENSMUSG00000042406	activating transcription factor 4 [Source:MGI Symbol;Acc:MGI:88096]	Atf4	protein_coding	184.878	130.902	1.10221	0.000203373	2.14683	2.14683
ENSMUSG00000001270	creatine kinase, brain [Source:MGI Symbol;Acc:MGI:88407]	Ckb	protein_coding	4.53807	3.49714	1.09433	0.027069	2.13515	2.13515
ENSMUSG00000063524	enolase 1, alpha non-neuron [Source:MGI Symbol;Acc:MGI:95393]	Eno1	protein_coding	708.902	404.85	1.09367	0.0325663	2.13416	2.13416
ENSMUSG00000027333	spermine oxidase [Source:MGI Symbol;Acc:MGI:2445356]	Smox	protein_coding	21.3372	12.2812	1.09008	0.0496186	2.12887	2.12887
ENSMUSG00000087412	predicted pseudogene 15501 [Source:MGI Symbol;Acc:MGI:3704296]	Gm15501	transcribed_processed_pseudogene	12.874	13.181	1.05051	0.00710059	2.07126	2.07126
ENSMUSG00000037211	sprouty RTK signaling antagonist 1 [Source:MGI Symbol;Acc:MGI:1345139]	Spry1	protein_coding	2.19039	1.77179	1.04914	0.0136215	2.0693	2.0693
ENSMUSG00000040734	protein phosphatase 1, regulatory subunit 13 like [Source:MGI Symbol;Acc:MGI:3525053]	Ppp1r13l	protein_coding	6.78743	4.65458	1.03968	0.00307463	2.05577	2.05577
ENSMUSG00000031987	egl-9 family hypoxia-inducible factor 1 [Source:MGI Symbol;Acc:MGI:1932286]	Egln1	protein_coding	34.1655	18.944	0.999965	0.0454015	1.99995	1.99995
ENSMUSG00000025508	ribosomal protein, large P2 [Source:MGI Symbol;Acc:MGI:1914436]	Rplp2	protein_coding	707.865	610.089	0.991217	0.00238718	1.98786	1.98786
ENSMUSG00000064181	RAB3A interacting protein [Source:MGI Symbol;Acc:MGI:105933]	Rab3ip	protein_coding	7.81035	5.32017	0.985233	0.0318243	1.97963	1.97963
ENSMUSG00000031728	zinc finger protein 821 [Source:MGI Symbol;Acc:MGI:1923121]	Zfp821	protein_coding	1.89384	1.35532	0.965097	0.0158235	1.95219	1.95219
ENSMUSG00000018821	arginine vasopressin-induced 1 [Source:MGI Symbol;Acc:MGI:1916784]	Avpi1	protein_coding	11.9869	8.37567	0.943096	0.0122278	1.92265	1.92265
ENSMUSG00000024843	choline kinase alpha [Source:MGI Symbol;Acc:MGI:107760]	Chka	protein_coding	39.5592	26.5002	0.942962	0.0219558	1.92247	1.92247
ENSMUSG00000031503	collagen, type IV, alpha 2 [Source:MGI Symbol;Acc:MGI:88455]	Col4a2	protein_coding	0.868788	0.916018	0.923524	0.0243617	1.89674	1.89674
ENSMUSG00000003955	family with sequence similarity 162, member A [Source:MGI Symbol;Acc:MGI:1917436]	Fam162a	protein_coding	75.7757	55.475	0.918784	0.0047283	1.89052	1.89052
ENSMUSG00000037443	centrosomal protein 85 [Source:MGI Symbol;Acc:MGI:1917262]	Cep85	protein_coding	31.5852	23.6487	0.918579	0.00958073	1.89025	1.89025
ENSMUSG00000022194	poly(A) binding protein, nuclear 1 [Source:MGI Symbol;Acc:MGI:1859158]	Pabpn1	protein_coding	58.4339	71.8201	0.90393	0.0382978	1.87116	1.87116
ENSMUSG00000041153	oxidative stress induced growth inhibitor family member 2 [Source:MGI Symbol;Acc:MGI:2384798]	Osgin2	protein_coding	7.9143	6.00614	0.889449	0.0104252	1.85247	1.85247
ENSMUSG00000035637	glyoxylate reductase/hydroxypyruvate reductase [Source:MGI Symbol;Acc:MGI:1923488]	Grhpr	protein_coding	8.27864	7.03717	0.871136	0.0115111	1.8291	1.8291
ENSMUSG00000031504	RAB20, member RAS oncogene family [Source:MGI Symbol;Acc:MGI:102789]	Rab20	protein_coding	84.4356	53.7236	0.833244	0.0173472	1.78169	1.78169
ENSMUSG00000060860	ubiquitin-conjugating enzyme E2S [Source:MGI Symbol;Acc:MGI:1925141]	Ube2s	protein_coding	57.965	47.003	0.833231	0.0138638	1.78167	1.78167
ENSMUSG00000032366	tropomyosin 1, alpha [Source:MGI Symbol;Acc:MGI:98809]	Tpm1	protein_coding	12.3287	9.99405	0.815295	0.000466175	1.75966	1.75966
ENSMUSG00000063229	lactate dehydrogenase A [Source:MGI Symbol;Acc:MGI:96759]	Ldha	protein_coding	1111.94	754.504	0.80958	0.0413877	1.7527	1.7527
ENSMUSG00000016559	H3.3 histone B [Source:MGI Symbol;Acc:MGI:1101768]	H3f3b	protein_coding	454.722	328.684	0.796866	0.0122489	1.73732	1.73732
ENSMUSG00000036478	BTG anti-proliferation factor 1 [Source:MGI Symbol;Acc:MGI:88215]	Btg1	protein_coding	113.274	82.1593	0.793229	0.0229114	1.73295	1.73295
ENSMUSG00000049598	V-set and immunoglobulin domain containing 8 [Source:MGI Symbol;Acc:MGI:3642995]	Vsig8	protein_coding	4.69662	4.08354	0.783024	0.0485332	1.72073	1.72073
ENSMUSG00000091955	predicted pseudogene 9844 [Source:MGI Symbol;Acc:MGI:3704288]	Gm9844	protein_coding	94.4127	92.0604	0.782493	0.017314	1.7201	1.7201
ENSMUSG00000037960	caspase recruitment domain family, member 19 [Source:MGI Symbol;Acc:MGI:1915730]	Card19	protein_coding	127.99	100.697	0.781251	0.00462626	1.71862	1.71862
ENSMUSG00000030695	aldolase A, fructose-bisphosphate [Source:MGI Symbol;Acc:MGI:87994]	Aldoa	protein_coding	1777.73	1515.85	0.769271	0.00665018	1.70441	1.70441
ENSMUSG00000091086	ribosomal protein L6-like [Source:MGI Symbol;Acc:MGI:3647789]	Rpl6l	processed_pseudogene	4.44684	4.61046	0.769218	0.0326219	1.70435	1.70435
ENSMUSG00000095098	coiled-coil domain containing 85B [Source:MGI Symbol;Acc:MGI:2147607]	Ccdc85b	protein_coding	11.7645	8.42306	0.76711	0.0458038	1.70186	1.70186
ENSMUSG00000056962	jumonji domain containing 6 [Source:MGI Symbol;Acc:MGI:1858910]	Jmjd6	protein_coding	23.8651	22.3414	0.766758	0.039849	1.70144	1.70144
ENSMUSG00000054717	high mobility group box 2 [Source:MGI Symbol;Acc:MGI:96157]	Hmgb2	protein_coding	17.114	14.5978	0.758853	0.0201366	1.69215	1.69215
ENSMUSG00000034343	ubiquitin-conjugating enzyme E2F (putative) [Source:MGI Symbol;Acc:MGI:1915171]	Ube2f	protein_coding	74.6823	54.1482	0.75538	0.0118071	1.68808	1.68808
ENSMUSG00000005483	DnaJ heat shock protein family (Hsp40) member B1 [Source:MGI Symbol;Acc:MGI:1931874]	Dnajb1	protein_coding	24.4332	18.1619	0.748401	0.0375487	1.67993	1.67993
ENSMUSG00000068240	predicted gene 11808 [Source:MGI Symbol;Acc:MGI:3649356]	Gm11808	protein_coding	123.396	144.823	0.742784	0.0162265	1.6734	1.6734
ENSMUSG00000074800	predicted pseudogene 4149 [Source:MGI Symbol;Acc:MGI:3782325]	Gm4149	processed_pseudogene	24.3157	23.6004	0.742589	0.0134364	1.67318	1.67318
ENSMUSG00000027613	eukaryotic translation initiation factor 6 [Source:MGI Symbol;Acc:MGI:1196288]	Eif6	protein_coding	104.989	81.4135	0.734059	0.0254422	1.66331	1.66331
ENSMUSG00000018286	proteasome (prosome, macropain) subunit, beta type 6 [Source:MGI Symbol;Acc:MGI:104880]	Psmb6	protein_coding	607.303	528.168	0.733423	0.00729118	1.66258	1.66258
ENSMUSG00000002980	basal cell adhesion molecule [Source:MGI Symbol;Acc:MGI:1929940]	Bcam	protein_coding	6.15159	5.98751	0.732203	0.0267043	1.66117	1.66117
ENSMUSG00000046207	phosphoinositide-3-kinase regulatory subunit 5 [Source:MGI Symbol;Acc:MGI:2144613]	Pik3r6	protein_coding	30.7975	23.4459	0.728035	0.00572712	1.65638	1.65638
ENSMUSG00000036427	glucose-6-phosphate isomerase 1 [Source:MGI Symbol;Acc:MGI:95797]	Gpi1	protein_coding	232.224	171.141	0.71742	0.0425642	1.64424	1.64424
ENSMUSG00000024521	phorbol-12-myristate-13-acetate-induced protein 1 [Source:MGI Symbol;Acc:MGI:1930146]	Pmaip1	protein_coding	13.4122	11.8851	0.712658	0.0252892	1.63882	1.63882
ENSMUSG00000020219	translocase of inner mitochondrial membrane 13 [Source:MGI Symbol;Acc:MGI:1353432]	Timm13	protein_coding	68.3321	68.3606	0.70646	0.0222988	1.6318	1.6318
ENSMUSG00000093674	ribosomal protein L41 [Source:MGI Symbol;Acc:MGI:1915195]	Rpl41	protein_coding	954.853	973.718	0.705345	0.0258992	1.63053	1.63053
ENSMUSG00000028889	yrdC domain containing (E.coli) [Source:MGI Symbol;Acc:MGI:2387201]	Yrdc	protein_coding	31.0891	26.3998	0.693399	0.00633193	1.61709	1.61709
ENSMUSG00000038274	Finkel-Biskis-Reilly murine sarcoma virus (FBR-MuSV) ubiquitously expressed (fox derived) [Source:MGI Symbol;Acc:MGI:102547]	Fau	protein_coding	1134.09	1135.29	0.68553	0.000103394	1.60829	1.60829
ENSMUSG00000047123	toll-like receptor adaptor molecule 1 [Source:MGI Symbol;Acc:MGI:2147032]	Ticam1	protein_coding	16.345	13.6031	0.675941	0.0325597	1.59764	1.59764
ENSMUSG00000019505	ubiquitin B [Source:MGI Symbol;Acc:MGI:98888]	Ubb	protein_coding	706.519	679.963	0.673191	0.00310416	1.5946	1.5946
ENSMUSG00000046229	SCAN domain-containing 1 [Source:MGI Symbol;Acc:MGI:1343132]	Scand1	protein_coding	182.056	193	0.670676	0.0105581	1.59182	1.59182
ENSMUSG00000006333	ribosomal protein S9 [Source:MGI Symbol;Acc:MGI:1924096]	Rps9	protein_coding	945.031	969.4	0.664969	0.000839224	1.58553	1.58553
ENSMUSG00000057666	glyceraldehyde-3-phosphate dehydrogenase [Source:MGI Symbol;Acc:MGI:95640]	Gapdh	protein_coding	1823.51	2095.98	0.663152	0.0176971	1.58354	1.58354
ENSMUSG00000035242	ornithine decarboxylase antizyme 1 [Source:MGI Symbol;Acc:MGI:109433]	Oaz1	protein_coding	624.705	641.255	0.6582	0.00202863	1.57811	1.57811
ENSMUSG00000075327	zinc finger and BTB domain containing 2 [Source:MGI Symbol;Acc:MGI:2685949]	Zbtb2	protein_coding	6.58565	5.79095	0.656758	0.0404183	1.57654	1.57654
ENSMUSG00000044285	ubiquitin B, pseudogene [Source:MGI Symbol;Acc:MGI:3037679]	Ubb-ps	transcribed_processed_pseudogene	156.045	149.684	0.655994	0.00834968	1.5757	1.5757
ENSMUSG00000030592	ryanodine receptor 1, skeletal muscle [Source:MGI Symbol;Acc:MGI:99659]	Ryr1	protein_coding	0.982248	0.843016	0.647736	0.0225425	1.56671	1.56671
ENSMUSG00000008036	adaptor-related protein complex 2, sigma 1 subunit [Source:MGI Symbol;Acc:MGI:2141861]	Ap2s1	protein_coding	184.142	196.405	0.645608	0.01241	1.5644	1.5644
ENSMUSG00000049422	coiled-coil-helix-coiled-coil-helix domain containing 10 [Source:MGI Symbol;Acc:MGI:2143558]	Chchd10	protein_coding	51.2939	59.1603	0.641984	0.0494245	1.56047	1.56047
ENSMUSG00000054091	RIKEN cDNA 1810037I17 gene [Source:MGI Symbol;Acc:MGI:1914954]	1810037I17Rik	protein_coding	59.279	61.7421	0.641797	0.00380244	1.56027	1.56027
ENSMUSG00000027944	HCLS1 associated X-1 [Source:MGI Symbol;Acc:MGI:1346319]	Hax1	protein_coding	74.6812	64.9549	0.623078	0.0295637	1.54016	1.54016
ENSMUSG00000059070	ribosomal protein L18 [Source:MGI Symbol;Acc:MGI:98003]	Rpl18	protein_coding	632.041	653.816	0.614512	0.00150595	1.53104	1.53104
ENSMUSG00000060143	predicted gene 10076 [Source:MGI Symbol;Acc:MGI:3704451]	Gm10076	lincRNA	649.596	704.315	0.599176	0.0162255	1.51485	1.51485
ENSMUSG00000038374	RNA binding motif protein 8a [Source:MGI Symbol;Acc:MGI:1913129]	Rbm8a	protein_coding	24.3192	25.7221	0.597937	0.000255694	1.51355	1.51355
ENSMUSG00000014294	NADH:ubiquinone oxidoreductase subunit A2 [Source:MGI Symbol;Acc:MGI:1343103]	Ndufa2	protein_coding	161.551	180.362	0.59447	0.043244	1.50992	1.50992
ENSMUSG00000048170	minichromosome maintenance complex binding protein [Source:MGI Symbol;Acc:MGI:1920977]	Mcmbp	protein_coding	9.86853	21.9398	-0.585108	0.00251918	0.6666	-1.50015
ENSMUSG00000020462	cilia and flagella associated protein 36 [Source:MGI Symbol;Acc:MGI:1913994]	Cfap36	protein_coding	6.18693	15.1929	-0.58522	0.0182976	0.666548	-1.50027
ENSMUSG00000031901	dihydrouridine synthase 2 [Source:MGI Symbol;Acc:MGI:1913619]	Dus2	protein_coding	2.72738	8.38063	-0.585375	0.0196961	0.666476	-1.50043
ENSMUSG00000029022	migration and invasion inhibitory protein [Source:MGI Symbol;Acc:MGI:106506]	Miip	protein_coding	7.31548	16.0845	-0.585465	0.0305164	0.666435	-1.50052
ENSMUSG00000037278	transmembrane protein 97 [Source:MGI Symbol;Acc:MGI:1916321]	Tmem97	protein_coding	24.9414	58.6239	-0.585938	0.00108278	0.666216	-1.50101
ENSMUSG00000034334	family with sequence similarity 151, member B [Source:MGI Symbol;Acc:MGI:1921192]	Fam151b	protein_coding	5.24854	8.57055	-0.586027	0.0270435	0.666175	-1.50111
ENSMUSG00000047084	neugrin, neurite outgrowth associated [Source:MGI Symbol;Acc:MGI:1933212]	Ngrn	protein_coding	7.31791	16.4143	-0.586648	0.0112225	0.665888	-1.50175
ENSMUSG00000020375	RUN and FYVE domain containing 1 [Source:MGI Symbol;Acc:MGI:2429762]	Rufy1	protein_coding	22.1515	50.9181	-0.586932	0.00476861	0.665757	-1.50205
ENSMUSG00000002546	golgi autoantigen, golgin subfamily a, 2 [Source:MGI Symbol;Acc:MGI:2139395]	Golga2	protein_coding	15.4735	34.8031	-0.587185	0.00153856	0.66564	-1.50231
ENSMUSG00000021273	farnesyl diphosphate farnesyl transferase 1 [Source:MGI Symbol;Acc:MGI:102706]	Fdft1	protein_coding	34.7025	76.8971	-0.587299	0.0197772	0.665588	-1.50243
ENSMUSG00000051730	methyltransferase like 5 [Source:MGI Symbol;Acc:MGI:1922672]	Mettl5	protein_coding	8.91791	17.6743	-0.587733	0.0173367	0.665388	-1.50288
ENSMUSG00000025358	cyclin-dependent kinase 2 [Source:MGI Symbol;Acc:MGI:104772]	Cdk2	protein_coding	10.2187	22.9478	-0.587735	0.0332546	0.665387	-1.50288
ENSMUSG00000002280	cytosolic iron-sulfur assembly component 3 [Source:MGI Symbol;Acc:MGI:1914813]	Ciao3	protein_coding	12.5512	24.8868	-0.588443	0.00666796	0.66506	-1.50362
ENSMUSG00000065979	calcineurin-like phosphoesterase domain containing 1 [Source:MGI Symbol;Acc:MGI:2443300]	Cpped1	protein_coding	7.68229	21.2901	-0.589207	0.0193873	0.664708	-1.50442
ENSMUSG00000024477	protein geranylgeranyltransferase type I, beta subunit [Source:MGI Symbol;Acc:MGI:1917514]	Pggt1b	protein_coding	3.36749	9.16406	-0.589371	0.0166124	0.664632	-1.50459
ENSMUSG00000039069	mitochondrial ribosome associated GTPase 2 [Source:MGI Symbol;Acc:MGI:106565]	Mtg2	protein_coding	3.25522	11.6164	-0.589419	0.00344561	0.66461	-1.50464
ENSMUSG00000020368	calnexin [Source:MGI Symbol;Acc:MGI:88261]	Canx	protein_coding	143.893	302.842	-0.589503	0.0205096	0.664572	-1.50473
ENSMUSG00000020838	solute carrier family 6 (neurotransmitter transporter, serotonin), member 4 [Source:MGI Symbol;Acc:MGI:96285]	Slc6a4	protein_coding	3.88589	9.83675	-0.589848	0.0419973	0.664413	-1.50509
ENSMUSG00000025878	ubiquitin interaction motif containing 1 [Source:MGI Symbol;Acc:MGI:103185]	Uimc1	protein_coding	10.6107	19.3664	-0.589866	0.0030974	0.664404	-1.50511
ENSMUSG00000025584	phosphodiesterase 8A [Source:MGI Symbol;Acc:MGI:1277116]	Pde8a	protein_coding	12.2077	24.3715	-0.589986	0.00895103	0.664349	-1.50523
ENSMUSG00000037773	PC-esterase domain containing 1A [Source:MGI Symbol;Acc:MGI:2442177]	Pced1a	protein_coding	4.57539	11.8411	-0.590066	0.0226123	0.664313	-1.50532
ENSMUSG00000033721	vav 3 oncogene [Source:MGI Symbol;Acc:MGI:1888518]	Vav3	protein_coding	6.19529	13.4194	-0.590328	0.0388185	0.664192	-1.50559
ENSMUSG00000031367	adaptor-related protein complex 1, sigma 2 subunit [Source:MGI Symbol;Acc:MGI:1889383]	Ap1s2	protein_coding	25.2978	45.3413	-0.590435	0.00963394	0.664142	-1.5057
ENSMUSG00000043881	kelch repeat and BTB (POZ) domain containing 7 [Source:MGI Symbol;Acc:MGI:2685141]	Kbtbd7	protein_coding	2.54782	5.51953	-0.5907	0.0376895	0.664021	-1.50598
ENSMUSG00000024319	VPS52 GARP complex subunit [Source:MGI Symbol;Acc:MGI:1330304]	Vps52	protein_coding	13.0569	29.9108	-0.591345	0.00470627	0.663724	-1.50665
ENSMUSG00000029594	RNA binding motif protein 19 [Source:MGI Symbol;Acc:MGI:1921361]	Rbm19	protein_coding	4.68064	14.4702	-0.591357	0.00198054	0.663718	-1.50666
ENSMUSG00000071659	heterogeneous nuclear ribonucleoprotein U-like 2 [Source:MGI Symbol;Acc:MGI:1915943]	Hnrnpul2	protein_coding	26.1873	57.3514	-0.591488	0.0150885	0.663658	-1.5068
ENSMUSG00000031232	magnesium transporter 1 [Source:MGI Symbol;Acc:MGI:1914325]	Magt1	protein_coding	21.2566	50.1148	-0.591665	0.000124748	0.663576	-1.50699
ENSMUSG00000045679	PQ loop repeat containing [Source:MGI Symbol;Acc:MGI:2444067]	Pqlc3	protein_coding	79.4	159.278	-0.591698	0.0294167	0.663561	-1.50702
ENSMUSG00000020549	elaC ribonuclease Z 2 [Source:MGI Symbol;Acc:MGI:1890496]	Elac2	protein_coding	6.33075	15.1854	-0.592106	0.00445255	0.663374	-1.50745
ENSMUSG00000078956	predicted gene 14221 [Source:MGI Symbol;Acc:MGI:3650696]	Gm14221	lincRNA	4.85676	8.3251	-0.5923	0.011139	0.663285	-1.50765
ENSMUSG00000064138	family with sequence similarity 172, member A [Source:MGI Symbol;Acc:MGI:1915925]	Fam172a	protein_coding	8.22581	19.9525	-0.592466	0.0285833	0.663208	-1.50782
ENSMUSG00000070738	diacylglycerol kinase, delta [Source:MGI Symbol;Acc:MGI:2138334]	Dgkd	protein_coding	14.1643	29.9481	-0.592537	0.0251417	0.663176	-1.5079
ENSMUSG00000056167	CCR4-NOT transcription complex, subunit 10 [Source:MGI Symbol;Acc:MGI:1926143]	Cnot10	protein_coding	5.14637	13.0632	-0.592563	0.000871384	0.663164	-1.50792
ENSMUSG00000022620	arylsulfatase A [Source:MGI Symbol;Acc:MGI:88077]	Arsa	protein_coding	11.7817	27.0698	-0.59295	0.00543136	0.662986	-1.50833
ENSMUSG00000025103	BTB (POZ) domain containing 1 [Source:MGI Symbol;Acc:MGI:1933765]	Btbd1	protein_coding	28.7673	60.3043	-0.592999	0.0321109	0.662963	-1.50838
ENSMUSG00000021785	N-glycanase 1 [Source:MGI Symbol;Acc:MGI:1913276]	Ngly1	protein_coding	9.40058	18.969	-0.593151	0.0395768	0.662894	-1.50854
ENSMUSG00000024642	transducin-like enhancer of split 4 [Source:MGI Symbol;Acc:MGI:104633]	Tle4	protein_coding	8.89348	20.3809	-0.593955	0.0216586	0.662524	-1.50938
ENSMUSG00000028677	ring finger protein 220 [Source:MGI Symbol;Acc:MGI:1913993]	Rnf220	protein_coding	19.4551	44.3238	-0.594832	0.0116856	0.662122	-1.5103
ENSMUSG00000028709	MOB kinase activator 3C [Source:MGI Symbol;Acc:MGI:2140623]	Mob3c	protein_coding	3.82477	8.84552	-0.594966	0.0010806	0.66206	-1.51044
ENSMUSG00000061979	reculator of chromosome condensation 1 like [Source:MGI Symbol;Acc:MGI:2137600]	Rcc1l	protein_coding	5.09054	11.6764	-0.59537	0.00834892	0.661875	-1.51086
ENSMUSG00000023009	NCK-associated protein 5-like [Source:MGI Symbol;Acc:MGI:3609653]	Nckap5l	protein_coding	4.06073	10.3873	-0.595592	0.00824839	0.661773	-1.51109
ENSMUSG00000042292	myocardin related transcription factor A [Source:MGI Symbol;Acc:MGI:2384495]	Mrtfa	protein_coding	14.3815	31.7974	-0.595812	0.0239396	0.661672	-1.51132
ENSMUSG00000030774	p21 (RAC1) activated kinase 1 [Source:MGI Symbol;Acc:MGI:1339975]	Pak1	protein_coding	3.9902	9.68944	-0.595901	0.0134156	0.661631	-1.51142
ENSMUSG00000003345	casein kinase 1, gamma 2 [Source:MGI Symbol;Acc:MGI:1920014]	Csnk1g2	protein_coding	20.9487	47.3001	-0.595954	0.00284642	0.661607	-1.51147
ENSMUSG00000039795	zinc finger, AN1-type domain 1 [Source:MGI Symbol;Acc:MGI:1913611]	Zfand1	protein_coding	5.55624	10.6497	-0.595999	0.0259964	0.661586	-1.51152
ENSMUSG00000028582	coiled-coil and C2 domain containing 1B [Source:MGI Symbol;Acc:MGI:2443076]	Cc2d1b	protein_coding	15.9143	41.605	-0.596407	0.00124704	0.661399	-1.51195
ENSMUSG00000033364	ubiquitin specific peptidase 37 [Source:MGI Symbol;Acc:MGI:2442483]	Usp37	protein_coding	0.487396	2.85585	-0.59683	0.0426336	0.661205	-1.51239
ENSMUSG00000028309	ring finger protein 20 [Source:MGI Symbol;Acc:MGI:1925927]	Rnf20	protein_coding	12.0897	28.6708	-0.596912	0.00110092	0.661167	-1.51248
ENSMUSG00000041921	methionyl aminopeptidase type 1D (mitochondrial) [Source:MGI Symbol;Acc:MGI:1913809]	Metap1d	protein_coding	5.46249	10.5376	-0.597112	0.0343614	0.661076	-1.51269
ENSMUSG00000026849	torsin family 1, member A (torsin A) [Source:MGI Symbol;Acc:MGI:1353568]	Tor1a	protein_coding	31.6428	65.3697	-0.597697	0.00904311	0.660808	-1.5133
ENSMUSG00000004054	mitogen-activated protein kinase kinase kinase 11 [Source:MGI Symbol;Acc:MGI:1346880]	Map3k11	protein_coding	11.8505	26.1654	-0.597832	0.00344561	0.660746	-1.51344
ENSMUSG00000031264	Bruton agammaglobulinemia tyrosine kinase [Source:MGI Symbol;Acc:MGI:88216]	Btk	protein_coding	22.0235	52.9563	-0.598282	1.10156e-05	0.66054	-1.51391
ENSMUSG00000020923	upstream binding transcription factor, RNA polymerase I [Source:MGI Symbol;Acc:MGI:98512]	Ubtf	protein_coding	22.808	52.1202	-0.598553	0.000275026	0.660416	-1.5142
ENSMUSG00000033557	family with sequence similarity 20, member B [Source:MGI Symbol;Acc:MGI:2443990]	Fam20b	protein_coding	10.5008	23.6526	-0.598788	0.0179476	0.660309	-1.51444
ENSMUSG00000021115	vaccinia related kinase 1 [Source:MGI Symbol;Acc:MGI:1261847]	Vrk1	protein_coding	6.9121	14.4064	-0.5989	0.0410162	0.660257	-1.51456
ENSMUSG00000024773	autophagy related 2A [Source:MGI Symbol;Acc:MGI:1916291]	Atg2a	protein_coding	7.61383	16.1721	-0.599012	0.0450296	0.660206	-1.51468
ENSMUSG00000025027	X-prolyl aminopeptidase (aminopeptidase P) 1, soluble [Source:MGI Symbol;Acc:MGI:2180003]	Xpnpep1	protein_coding	21.0495	42.1816	-0.599458	0.000734873	0.660002	-1.51515
ENSMUSG00000027082	tissue factor pathway inhibitor [Source:MGI Symbol;Acc:MGI:1095418]	Tfpi	protein_coding	4.81456	11.5902	-0.59953	0.0322742	0.659969	-1.51522
ENSMUSG00000003458	nicastrin [Source:MGI Symbol;Acc:MGI:1891700]	Ncstn	protein_coding	40.623	89.3883	-0.599811	0.00204111	0.659841	-1.51552
ENSMUSG00000024357	endoplasmic reticulum chaperone SIL1 homolog (S. cerevisiae) [Source:MGI Symbol;Acc:MGI:1932040]	Sil1	protein_coding	13.7966	26.7436	-0.599958	0.0165123	0.659773	-1.51567
ENSMUSG00000041890	GIT ArfGAP 2 [Source:MGI Symbol;Acc:MGI:1347053]	Git2	protein_coding	8.15606	19.9688	-0.600124	0.0028786	0.659697	-1.51585
ENSMUSG00000040174	alkB homolog 3, alpha-ketoglutarate-dependent dioxygenase [Source:MGI Symbol;Acc:MGI:1916363]	Alkbh3	protein_coding	13.046	20.5874	-0.600426	0.0291897	0.659559	-1.51616
ENSMUSG00000033728	leucine rich repeat containing 14 [Source:MGI Symbol;Acc:MGI:2445060]	Lrrc14	protein_coding	3.35508	8.26654	-0.600692	0.00191543	0.659437	-1.51644
ENSMUSG00000038644	polymerase (DNA directed), delta 1, catalytic subunit [Source:MGI Symbol;Acc:MGI:97741]	Pold1	protein_coding	4.1072	8.42664	-0.600737	0.00439485	0.659417	-1.51649
ENSMUSG00000049305	coiled-coil domain containing 71 [Source:MGI Symbol;Acc:MGI:1919704]	Ccdc71	protein_coding	6.67894	16.1455	-0.601339	0.00013552	0.659142	-1.51712
ENSMUSG00000038250	ubiquitin specific peptidase 38 [Source:MGI Symbol;Acc:MGI:1922091]	Usp38	protein_coding	5.95437	14.5901	-0.601397	0.0260532	0.659115	-1.51719
ENSMUSG00000032590	acylpeptide hydrolase [Source:MGI Symbol;Acc:MGI:88041]	Apeh	protein_coding	20.0213	44.3909	-0.602235	0.000595006	0.658732	-1.51807
ENSMUSG00000027751	SPT20 SAGA complex component [Source:MGI Symbol;Acc:MGI:1929651]	Supt20	protein_coding	6.2074	15.4334	-0.602816	0.00572284	0.658467	-1.51868
ENSMUSG00000035601	tRNA methyltransferase 10B [Source:MGI Symbol;Acc:MGI:1917184]	Trmt10b	protein_coding	2.61305	5.75238	-0.603135	0.0339115	0.658322	-1.51901
ENSMUSG00000035325	Sec31 homolog A (S. cerevisiae) [Source:MGI Symbol;Acc:MGI:1916412]	Sec31a	protein_coding	12.4932	27.6441	-0.603504	0.00702573	0.658154	-1.5194
ENSMUSG00000043964	ORAI calcium release-activated calcium modulator 3 [Source:MGI Symbol;Acc:MGI:3039586]	Orai3	protein_coding	18.3132	45.3553	-0.603567	0.00652673	0.658125	-1.51947
ENSMUSG00000087679	transmembrane protein 250, pseudogene [Source:MGI Symbol;Acc:MGI:1924939]	Tmem250-ps	protein_coding	9.4488	23.1248	-0.603802	0.0423236	0.658018	-1.51972
ENSMUSG00000021900	biotinidase [Source:MGI Symbol;Acc:MGI:1347001]	Btd	protein_coding	6.55046	14.4154	-0.604829	0.0288097	0.657549	-1.5208
ENSMUSG00000030101	sulfatase modifying factor 1 [Source:MGI Symbol;Acc:MGI:1889844]	Sumf1	protein_coding	27.4328	60.067	-0.604998	0.0126357	0.657472	-1.52098
ENSMUSG00000024081	CCAAT/enhancer binding protein zeta [Source:MGI Symbol;Acc:MGI:109386]	Cebpz	protein_coding	8.41602	18.9217	-0.605145	0.00976101	0.657405	-1.52113
ENSMUSG00000040242	FGFR1 oncogene partner 2 [Source:MGI Symbol;Acc:MGI:1914779]	Fgfr1op2	protein_coding	37.8955	75.7519	-0.605617	0.000787281	0.65719	-1.52163
ENSMUSG00000031299	pyruvate dehydrogenase E1 alpha 1 [Source:MGI Symbol;Acc:MGI:97532]	Pdha1	protein_coding	23.9808	49.197	-0.60579	0.0330314	0.657111	-1.52181
ENSMUSG00000001052	Sec24 related gene family, member B (S. cerevisiae) [Source:MGI Symbol;Acc:MGI:2139764]	Sec24b	protein_coding	6.62838	15.4399	-0.606275	0.0268197	0.65689	-1.52232
ENSMUSG00000021635	RAD17 checkpoint clamp loader component [Source:MGI Symbol;Acc:MGI:1333807]	Rad17	protein_coding	6.35856	16.7965	-0.606766	0.00208208	0.656667	-1.52284
ENSMUSG00000075467	DNL-type zinc finger [Source:MGI Symbol;Acc:MGI:106559]	Dnlz	protein_coding	12.0562	29.2151	-0.607198	0.0048744	0.65647	-1.5233
ENSMUSG00000042642	flavin adenine dinucleotide synthetase 1 [Source:MGI Symbol;Acc:MGI:2443030]	Flad1	protein_coding	6.72464	14.8469	-0.607502	0.00283773	0.656332	-1.52362
ENSMUSG00000022828	general transcription factor II E, polypeptide 1 (alpha subunit) [Source:MGI Symbol;Acc:MGI:1921447]	Gtf2e1	protein_coding	4.44323	11.5897	-0.607721	0.00499509	0.656233	-1.52385
ENSMUSG00000026361	cell division cycle 73, Paf1/RNA polymerase II complex component [Source:MGI Symbol;Acc:MGI:2384876]	Cdc73	protein_coding	3.02217	7.09499	-0.607839	0.00237057	0.656179	-1.52397
ENSMUSG00000040296	DEAD (Asp-Glu-Ala-Asp) box polypeptide 58 [Source:MGI Symbol;Acc:MGI:2442858]	Ddx58	protein_coding	4.29558	11.1192	-0.60793	0.00974428	0.656138	-1.52407
ENSMUSG00000036850	mitochondrial ribosomal protein L41 [Source:MGI Symbol;Acc:MGI:1333816]	Mrpl41	protein_coding	39.1275	97.0457	-0.60808	0.0499703	0.656069	-1.52423
ENSMUSG00000015839	nuclear factor, erythroid derived 2, like 2 [Source:MGI Symbol;Acc:MGI:108420]	Nfe2l2	protein_coding	82.9879	194.801	-0.60836	0.00547476	0.655942	-1.52453
ENSMUSG00000032228	transcription factor 12 [Source:MGI Symbol;Acc:MGI:101877]	Tcf12	protein_coding	6.8487	17.3043	-0.608676	0.0035483	0.655798	-1.52486
ENSMUSG00000038544	INTS3 and NABP interacting protein [Source:MGI Symbol;Acc:MGI:1913459]	Inip	protein_coding	11.0018	23.698	-0.609033	0.00575094	0.655636	-1.52524
ENSMUSG00000002129	splicing factor 3a, subunit 1 [Source:MGI Symbol;Acc:MGI:1914715]	Sf3a1	protein_coding	7.98502	18.7079	-0.60913	0.00307658	0.655592	-1.52534
ENSMUSG00000026502	desumoylating isopeptidase 2 [Source:MGI Symbol;Acc:MGI:1926075]	Desi2	protein_coding	3.6666	9.49701	-0.609778	0.0211076	0.655297	-1.52602
ENSMUSG00000021578	coiled-coil domain containing 127 [Source:MGI Symbol;Acc:MGI:1914683]	Ccdc127	protein_coding	2.69445	6.66601	-0.609792	0.000657865	0.655291	-1.52604
ENSMUSG00000010608	RNA binding motif protein 25 [Source:MGI Symbol;Acc:MGI:1914289]	Rbm25	protein_coding	8.91465	24.4083	-0.610022	0.00901124	0.655187	-1.52628
ENSMUSG00000041390	MyoD family inhibitor domain containing [Source:MGI Symbol;Acc:MGI:104611]	Mdfic	protein_coding	23.5398	48.3196	-0.610503	0.0177393	0.654968	-1.52679
ENSMUSG00000009090	adaptor protein complex AP-1, beta 1 subunit [Source:MGI Symbol;Acc:MGI:1096368]	Ap1b1	protein_coding	12.2733	29.4872	-0.610629	0.000183201	0.654911	-1.52692
ENSMUSG00000054823	nuclear receptor binding SET domain protein 3 [Source:MGI Symbol;Acc:MGI:2142581]	Nsd3	protein_coding	10.5978	23.3704	-0.610734	0.00188685	0.654863	-1.52704
ENSMUSG00000029598	phospholipase B domain containing 2 [Source:MGI Symbol;Acc:MGI:1919022]	Plbd2	protein_coding	22.8401	49.3008	-0.610958	0.0253763	0.654762	-1.52727
ENSMUSG00000029513	protein kinase, AMP-activated, beta 1 non-catalytic subunit [Source:MGI Symbol;Acc:MGI:1336167]	Prkab1	protein_coding	14.4448	25.1147	-0.611404	0.0316244	0.654559	-1.52775
ENSMUSG00000059447	hydroxyacyl-CoA dehydrogenase trifunctional multienzyme complex subunit beta [Source:MGI Symbol;Acc:MGI:2136381]	Hadhb	protein_coding	74.2487	152.295	-0.611406	0.0491267	0.654558	-1.52775
ENSMUSG00000051853	ADP-ribosylation factor 3 [Source:MGI Symbol;Acc:MGI:99432]	Arf3	protein_coding	41.4082	97.6305	-0.61177	0.000137828	0.654393	-1.52813
ENSMUSG00000056153	suppressor of cytokine signaling 6 [Source:MGI Symbol;Acc:MGI:1924885]	Socs6	protein_coding	2.46109	6.03161	-0.612244	0.0398588	0.654179	-1.52863
ENSMUSG00000026495	EF-hand calcium binding domain 2 [Source:MGI Symbol;Acc:MGI:1915476]	Efcab2	protein_coding	0.220494	0.98522	-0.612645	0.0493957	0.653997	-1.52906
ENSMUSG00000023994	nuclear transcription factor-Y alpha [Source:MGI Symbol;Acc:MGI:97316]	Nfya	protein_coding	28.6285	59.3176	-0.612688	0.0243186	0.653977	-1.52911
ENSMUSG00000002608	coiled-coil domain containing 97 [Source:MGI Symbol;Acc:MGI:1196455]	Ccdc97	protein_coding	11.7436	29.8405	-0.612823	0.00936384	0.653916	-1.52925
ENSMUSG00000036634	myelin-associated glycoprotein [Source:MGI Symbol;Acc:MGI:96912]	Mag	protein_coding	10.4221	23.9122	-0.613011	0.0272071	0.653831	-1.52945
ENSMUSG00000051735	Ras and Rab interactor-like [Source:MGI Symbol;Acc:MGI:2444024]	Rinl	protein_coding	10.1258	24.1542	-0.613029	0.00336257	0.653823	-1.52947
ENSMUSG00000085525	predicted gene 13166 [Source:MGI Symbol;Acc:MGI:3705130]	Gm13166	lincRNA	3.27016	6.06968	-0.613075	0.0433448	0.653802	-1.52952
ENSMUSG00000025413	tetratricopeptide repeat domain 4 [Source:MGI Symbol;Acc:MGI:1919604]	Ttc4	protein_coding	8.36802	22.3926	-0.613258	0.00224807	0.653719	-1.52971
ENSMUSG00000021248	transmembrane p24 trafficking protein 10 [Source:MGI Symbol;Acc:MGI:1915831]	Tmed10	protein_coding	176.274	381.141	-0.613655	0.00587815	0.653539	-1.53013
ENSMUSG00000036712	CYLD lysine 63 deubiquitinase [Source:MGI Symbol;Acc:MGI:1921506]	Cyld	protein_coding	9.42979	17.0498	-0.61366	0.0217086	0.653537	-1.53014
ENSMUSG00000020538	sterol regulatory element binding transcription factor 1 [Source:MGI Symbol;Acc:MGI:107606]	Srebf1	protein_coding	27.6759	53.3656	-0.614579	0.0301905	0.65312	-1.53111
ENSMUSG00000036707	calcium binding protein 39 [Source:MGI Symbol;Acc:MGI:107438]	Cab39	protein_coding	44.4667	94.7703	-0.615107	0.0146365	0.652882	-1.53167
ENSMUSG00000002668	DENN/MADD domain containing 1C [Source:MGI Symbol;Acc:MGI:1918035]	Dennd1c	protein_coding	4.26535	10.3304	-0.615157	0.00670466	0.652859	-1.53172
ENSMUSG00000025142	alveolar soft part sarcoma chromosome region, candidate 1 (human) [Source:MGI Symbol;Acc:MGI:1916188]	Aspscr1	protein_coding	22.9021	43.3802	-0.61637	0.00151596	0.65231	-1.53301
ENSMUSG00000017686	ras homolog family member T1 [Source:MGI Symbol;Acc:MGI:1926078]	Rhot1	protein_coding	16.2694	32.9511	-0.616469	0.0497825	0.652265	-1.53312
ENSMUSG00000019960	dual specificity phosphatase 6 [Source:MGI Symbol;Acc:MGI:1914853]	Dusp6	protein_coding	21.1908	53.4159	-0.618375	0.00142311	0.651404	-1.53515
ENSMUSG00000035762	transmembrane protein 161B [Source:MGI Symbol;Acc:MGI:1919995]	Tmem161b	protein_coding	3.18563	8.04203	-0.620175	0.0496355	0.650592	-1.53706
ENSMUSG00000062937	methylthioadenosine phosphorylase [Source:MGI Symbol;Acc:MGI:1914152]	Mtap	protein_coding	7.73994	18.2479	-0.620299	0.0060033	0.650536	-1.53719
ENSMUSG00000014503	polycystic kidney disease 2-like 2 [Source:MGI Symbol;Acc:MGI:1858231]	Pkd2l2	protein_coding	0.705126	1.88036	-0.620548	0.0489109	0.650424	-1.53746
ENSMUSG00000030881	ADP-ribosylation factor interacting protein 2 [Source:MGI Symbol;Acc:MGI:1924182]	Arfip2	protein_coding	9.3599	20.9008	-0.620604	0.00341008	0.650398	-1.53752
ENSMUSG00000022019	tudor domain containing 3 [Source:MGI Symbol;Acc:MGI:2444023]	Tdrd3	protein_coding	3.27133	6.20217	-0.620724	0.0421413	0.650344	-1.53765
ENSMUSG00000021816	protein phosphatase 3, catalytic subunit, beta isoform [Source:MGI Symbol;Acc:MGI:107163]	Ppp3cb	protein_coding	12.8907	29.3728	-0.621524	0.000117213	0.649984	-1.5385
ENSMUSG00000008305	transducin-like enhancer of split 1 [Source:MGI Symbol;Acc:MGI:104636]	Tle1	protein_coding	10.3165	23.0151	-0.621624	0.0012878	0.649939	-1.53861
ENSMUSG00000024566	ATPase, class II, type 9B [Source:MGI Symbol;Acc:MGI:1354757]	Atp9b	protein_coding	10.2937	27.7602	-0.621681	0.0172242	0.649913	-1.53867
ENSMUSG00000039968	round spermatid basic protein 1-like [Source:MGI Symbol;Acc:MGI:3036237]	Rsbn1l	protein_coding	3.99339	11.0991	-0.621765	0.0430682	0.649875	-1.53876
ENSMUSG00000071573	renalase, FAD-dependent amine oxidase [Source:MGI Symbol;Acc:MGI:1915045]	Rnls	polymorphic_pseudogene	1.84658	3.97412	-0.621881	0.0428003	0.649823	-1.53888
ENSMUSG00000029311	hydroxysteroid (17-beta) dehydrogenase 11 [Source:MGI Symbol;Acc:MGI:2149821]	Hsd17b11	protein_coding	43.1984	98.2363	-0.62224	0.00781778	0.649661	-1.53926
ENSMUSG00000035517	tudor domain containing 7 [Source:MGI Symbol;Acc:MGI:2140279]	Tdrd7	protein_coding	11.6375	26.141	-0.622456	0.00459119	0.649564	-1.53949
ENSMUSG00000030609	apoptosis enhancing nuclease [Source:MGI Symbol;Acc:MGI:1915298]	Aen	protein_coding	6.22664	14.2167	-0.622581	0.020009	0.649508	-1.53963
ENSMUSG00000022848	solute carrier family 49 member 4 [Source:MGI Symbol;Acc:MGI:2387188]	Slc49a4	protein_coding	16.7392	31.1253	-0.62265	0.0404527	0.649477	-1.5397
ENSMUSG00000031938	RIKEN cDNA 4931406C07 gene [Source:MGI Symbol;Acc:MGI:1918234]	4931406C07Rik	protein_coding	21.7433	49.6407	-0.622862	0.0220663	0.649382	-1.53993
ENSMUSG00000035704	asparagine-linked glycosylation 8 (alpha-1,3-glucosyltransferase) [Source:MGI Symbol;Acc:MGI:2141959]	Alg8	protein_coding	8.44336	18.8703	-0.622903	0.00142556	0.649363	-1.53997
ENSMUSG00000001918	solute carrier family 1 (neutral amino acid transporter), member 5 [Source:MGI Symbol;Acc:MGI:105305]	Slc1a5	protein_coding	20.421	49.4595	-0.622909	0.00993954	0.64936	-1.53998
ENSMUSG00000006288	tetratricopeptide repeat domain 5 [Source:MGI Symbol;Acc:MGI:2683584]	Ttc5	protein_coding	14.2819	34.2462	-0.623615	0.00515025	0.649042	-1.54073
ENSMUSG00000024197	perilipin 3 [Source:MGI Symbol;Acc:MGI:1914155]	Plin3	protein_coding	64.2307	146.945	-0.623682	0.000691805	0.649012	-1.5408
ENSMUSG00000030059	TATA element modulatory factor 1 [Source:MGI Symbol;Acc:MGI:2684999]	Tmf1	protein_coding	9.85526	19.2536	-0.624347	0.0360532	0.648713	-1.54151
ENSMUSG00000022765	synaptosomal-associated protein 29 [Source:MGI Symbol;Acc:MGI:1914724]	Snap29	protein_coding	19.6733	42.2055	-0.624686	0.00038242	0.648561	-1.54188
ENSMUSG00000020167	transcription factor 3 [Source:MGI Symbol;Acc:MGI:98510]	Tcf3	protein_coding	10.017	23.9566	-0.625161	0.00206815	0.648347	-1.54238
ENSMUSG00000000708	K(lysine) acetyltransferase 2B [Source:MGI Symbol;Acc:MGI:1343094]	Kat2b	protein_coding	2.5549	8.0749	-0.625356	0.00538787	0.64826	-1.54259
ENSMUSG00000038534	oxysterol binding protein-like 7 [Source:MGI Symbol;Acc:MGI:1918490]	Osbpl7	protein_coding	4.19821	7.98385	-0.625638	0.00767955	0.648133	-1.54289
ENSMUSG00000063884	pentatricopeptide repeat domain 3 [Source:MGI Symbol;Acc:MGI:1917206]	Ptcd3	protein_coding	7.79727	17.8355	-0.626406	0.0288097	0.647788	-1.54371
ENSMUSG00000010609	presenilin 2 [Source:MGI Symbol;Acc:MGI:109284]	Psen2	protein_coding	57.9658	75.0882	-0.626433	0.000798071	0.647776	-1.54374
ENSMUSG00000020359	5-phosphohydroxy-L-lysine phospholyase [Source:MGI Symbol;Acc:MGI:1920197]	Phykpl	protein_coding	2.83654	4.9387	-0.626478	0.0135571	0.647756	-1.54379
ENSMUSG00000014075	Tctex1 domain containing 2 [Source:MGI Symbol;Acc:MGI:1913311]	Tctex1d2	protein_coding	11.4396	23.9614	-0.627789	0.00701019	0.647168	-1.54519
ENSMUSG00000039849	PDX1 C-terminal inhibiting factor 1 [Source:MGI Symbol;Acc:MGI:2443858]	Pcif1	protein_coding	14.0829	27.4559	-0.628778	0.00889051	0.646724	-1.54625
ENSMUSG00000042628	zinc finger, FYVE domain containing 1 [Source:MGI Symbol;Acc:MGI:3026685]	Zfyve1	protein_coding	9.6969	18.2466	-0.629622	0.0227149	0.646346	-1.54716
ENSMUSG00000036093	ADP-ribosylation factor-like 5A [Source:MGI Symbol;Acc:MGI:1922673]	Arl5a	protein_coding	16.0265	32.1112	-0.629712	0.0144358	0.646305	-1.54726
ENSMUSG00000019970	serum/glucocorticoid regulated kinase 1 [Source:MGI Symbol;Acc:MGI:1340062]	Sgk1	protein_coding	461.147	1008.01	-0.629952	0.00482534	0.646198	-1.54751
ENSMUSG00000062376	BLOC-1 related complex subunit 7 [Source:MGI Symbol;Acc:MGI:1913689]	Borcs7	protein_coding	3.37659	5.70997	-0.630118	0.0244294	0.646123	-1.54769
ENSMUSG00000027088	phosphatase, orphan 2 [Source:MGI Symbol;Acc:MGI:1920623]	Phospho2	protein_coding	7.97568	18.9934	-0.630324	0.0300908	0.646031	-1.54791
ENSMUSG00000053684	cDNA sequence BC048403 [Source:MGI Symbol;Acc:MGI:2670984]	BC048403	protein_coding	4.68324	10.0035	-0.630505	0.0263735	0.64595	-1.54811
ENSMUSG00000028180	zinc finger, RAN-binding domain containing 2 [Source:MGI Symbol;Acc:MGI:1858211]	Zranb2	protein_coding	15.1272	27.7609	-0.630941	0.0109025	0.645755	-1.54858
ENSMUSG00000022853	enoyl-Coenzyme A, hydratase/3-hydroxyacyl Coenzyme A dehydrogenase [Source:MGI Symbol;Acc:MGI:1277964]	Ehhadh	protein_coding	3.36838	7.09259	-0.630987	0.0193899	0.645735	-1.54862
ENSMUSG00000026492	transcription factor B2, mitochondrial [Source:MGI Symbol;Acc:MGI:107937]	Tfb2m	protein_coding	6.54393	14.0292	-0.631103	0.0450254	0.645683	-1.54875
ENSMUSG00000001227	sema domain, transmembrane domain (TM), and cytoplasmic domain, (semaphorin) 6B [Source:MGI Symbol;Acc:MGI:1202889]	Sema6b	protein_coding	3.82409	9.0034	-0.631346	0.0470445	0.645574	-1.54901
ENSMUSG00000005882	ubiquinol-cytochrome c reductase complex assembly factor 1 [Source:MGI Symbol;Acc:MGI:1929472]	Uqcc1	protein_coding	5.57849	11.6207	-0.631428	0.000317375	0.645537	-1.5491
ENSMUSG00000056999	insulin degrading enzyme [Source:MGI Symbol;Acc:MGI:96412]	Ide	protein_coding	8.51647	18.058	-0.631745	0.043244	0.645395	-1.54944
ENSMUSG00000039901	armadillo-like helical domain containing 3 [Source:MGI Symbol;Acc:MGI:1918867]	Armh3	protein_coding	2.25494	6.80548	-0.631908	0.0112364	0.645323	-1.54961
ENSMUSG00000049659	aftiphilin [Source:MGI Symbol;Acc:MGI:1923012]	Aftph	protein_coding	14.8636	33.2217	-0.6325	0.000273969	0.645058	-1.55025
ENSMUSG00000049502	deltex 3-like, E3 ubiquitin ligase [Source:MGI Symbol;Acc:MGI:2656973]	Dtx3l	protein_coding	5.24271	11.6947	-0.6328	0.0160087	0.644923	-1.55057
ENSMUSG00000026111	unc-50 homolog [Source:MGI Symbol;Acc:MGI:1914637]	Unc50	protein_coding	30.0289	60.1782	-0.632834	0.0410447	0.644908	-1.55061
ENSMUSG00000030982	VPS35 endosomal protein sorting factor like [Source:MGI Symbol;Acc:MGI:1918767]	Vps35l	protein_coding	19.7326	45.264	-0.633126	0.000138282	0.644778	-1.55092
ENSMUSG00000035722	ATP-binding cassette, sub-family A (ABC1), member 7 [Source:MGI Symbol;Acc:MGI:1351646]	Abca7	protein_coding	7.41126	17.2757	-0.633205	0.00734855	0.644743	-1.55101
ENSMUSG00000021468	serine palmitoyltransferase, long chain base subunit 1 [Source:MGI Symbol;Acc:MGI:1099431]	Sptlc1	protein_coding	15.97	37.651	-0.634029	0.0151536	0.644374	-1.55189
ENSMUSG00000068479	microfibrillar-associated protein 1A [Source:MGI Symbol;Acc:MGI:1914782]	Mfap1a	protein_coding	9.64191	21.6072	-0.634194	0.0146043	0.644301	-1.55207
ENSMUSG00000040586	OFD1, centriole and centriolar satellite protein [Source:MGI Symbol;Acc:MGI:1350328]	Ofd1	protein_coding	1.8014	3.82995	-0.634376	0.0202373	0.644219	-1.55227
ENSMUSG00000003581	ring finger protein 215 [Source:MGI Symbol;Acc:MGI:1918923]	Rnf215	protein_coding	5.8383	13.4098	-0.634454	0.0168502	0.644184	-1.55235
ENSMUSG00000052713	zinc finger protein 608 [Source:MGI Symbol;Acc:MGI:2442338]	Zfp608	protein_coding	4.18852	9.4855	-0.634618	0.0202819	0.644111	-1.55253
ENSMUSG00000033114	solute carrier family 35, member D2 [Source:MGI Symbol;Acc:MGI:1917734]	Slc35d2	protein_coding	3.03236	7.74895	-0.635181	0.0457938	0.64386	-1.55313
ENSMUSG00000054237	FRA10AC1 homolog (human) [Source:MGI Symbol;Acc:MGI:1917817]	Fra10ac1	protein_coding	4.98626	13.0646	-0.635413	0.00305557	0.643756	-1.55338
ENSMUSG00000040620	DEAH (Asp-Glu-Ala-His) box polypeptide 33 [Source:MGI Symbol;Acc:MGI:2445102]	Dhx33	protein_coding	3.90806	10.5769	-0.635478	0.0198646	0.643728	-1.55345
ENSMUSG00000003923	transcription factor A, mitochondrial [Source:MGI Symbol;Acc:MGI:107810]	Tfam	protein_coding	4.26482	9.56135	-0.635723	0.00443461	0.643618	-1.55372
ENSMUSG00000039318	RAB3 GTPase activating protein subunit 2 [Source:MGI Symbol;Acc:MGI:1916043]	Rab3gap2	protein_coding	17.3771	36.6551	-0.636397	0.0499036	0.643318	-1.55444
ENSMUSG00000030942	THUMP domain containing 1 [Source:MGI Symbol;Acc:MGI:2444479]	Thumpd1	protein_coding	9.87375	23.5492	-0.637054	0.00576597	0.643025	-1.55515
ENSMUSG00000024736	transmembrane protein 132A [Source:MGI Symbol;Acc:MGI:2147810]	Tmem132a	protein_coding	46.0759	113.597	-0.637258	0.00281982	0.642934	-1.55537
ENSMUSG00000052533	nucleoporin 188 [Source:MGI Symbol;Acc:MGI:2446190]	Nup188	protein_coding	7.62376	16.4536	-0.63733	0.0194248	0.642902	-1.55545
ENSMUSG00000020238	nicalin [Source:MGI Symbol;Acc:MGI:1926081]	Ncln	protein_coding	35.4618	81.2754	-0.637559	0.0187347	0.6428	-1.5557
ENSMUSG00000032261	SH3 domain binding glutamic acid-rich protein like 2 [Source:MGI Symbol;Acc:MGI:1915350]	Sh3bgrl2	protein_coding	28.537	64.1014	-0.637574	0.00250179	0.642793	-1.55571
ENSMUSG00000024942	calpain 1 [Source:MGI Symbol;Acc:MGI:88263]	Capn1	protein_coding	59.7441	139.957	-0.637713	0.00288195	0.642731	-1.55586
ENSMUSG00000029826	zinc finger CCCH type, antiviral 1 [Source:MGI Symbol;Acc:MGI:1926031]	Zc3hav1	protein_coding	19.5699	44.0364	-0.637752	0.00545765	0.642713	-1.5559
ENSMUSG00000029141	solute carrier family 4 (anion exchanger), member 1, adaptor protein [Source:MGI Symbol;Acc:MGI:1196608]	Slc4a1ap	protein_coding	5.405	11.6709	-0.638589	0.00648748	0.642341	-1.55681
ENSMUSG00000035632	CCR4-NOT transcription complex, subunit 3 [Source:MGI Symbol;Acc:MGI:2385261]	Cnot3	protein_coding	9.20344	21.5287	-0.638985	0.00293899	0.642165	-1.55723
ENSMUSG00000032370	lactamase, beta [Source:MGI Symbol;Acc:MGI:1933395]	Lactb	protein_coding	15.4845	33.5295	-0.639022	0.00608038	0.642148	-1.55727
ENSMUSG00000054226	Tp53rk binding protein [Source:MGI Symbol;Acc:MGI:1917036]	Tprkb	protein_coding	9.4538	22.9564	-0.639579	0.000394822	0.6419	-1.55787
ENSMUSG00000071793	RIKEN cDNA 2610005L07 gene [Source:MGI Symbol;Acc:MGI:1914283]	2610005L07Rik	transcribed_unprocessed_pseudogene	3.09366	6.60958	-0.639982	0.0147156	0.641721	-1.55831
ENSMUSG00000021111	poly (A) polymerase alpha [Source:MGI Symbol;Acc:MGI:109301]	Papola	protein_coding	41.4102	79.9532	-0.640024	0.0150911	0.641702	-1.55835
ENSMUSG00000039988	ankyrin repeat domain 13c [Source:MGI Symbol;Acc:MGI:2139746]	Ankrd13c	protein_coding	11.7721	26.8326	-0.640119	0.00378845	0.64166	-1.55846
ENSMUSG00000020859	sperm associated antigen 9 [Source:MGI Symbol;Acc:MGI:1918084]	Spag9	protein_coding	27.6046	44.5923	-0.640305	0.0492341	0.641577	-1.55866
ENSMUSG00000032504	programmed cell death 6 interacting protein [Source:MGI Symbol;Acc:MGI:1333753]	Pdcd6ip	protein_coding	40.3069	87.6162	-0.640449	0.0218494	0.641513	-1.55881
ENSMUSG00000028152	tetraspanin 5 [Source:MGI Symbol;Acc:MGI:1928096]	Tspan5	protein_coding	9.88073	22.4109	-0.640819	0.0386203	0.641349	-1.55921
ENSMUSG00000027423	sorting nexin 5 [Source:MGI Symbol;Acc:MGI:1916428]	Snx5	protein_coding	183.53	418.151	-0.641043	0.0108916	0.641249	-1.55946
ENSMUSG00000039285	5-azacytidine induced gene 2 [Source:MGI Symbol;Acc:MGI:1351332]	Azi2	protein_coding	15.5393	36.4004	-0.641047	0.0376895	0.641248	-1.55946
ENSMUSG00000034278	DnaJ heat shock protein family (Hsp40) member C17 [Source:MGI Symbol;Acc:MGI:1916658]	Dnajc17	protein_coding	2.81443	5.50656	-0.641697	0.0483273	0.640959	-1.56016
ENSMUSG00000020152	ARP2 actin-related protein 2 [Source:MGI Symbol;Acc:MGI:1913963]	Actr2	protein_coding	156.878	338	-0.641801	0.00312576	0.640913	-1.56028
ENSMUSG00000030105	ADP-ribosylation factor-like 8B [Source:MGI Symbol;Acc:MGI:1914416]	Arl8b	protein_coding	90.7582	207.182	-0.642119	0.000613525	0.640771	-1.56062
ENSMUSG00000052560	copine VIII [Source:MGI Symbol;Acc:MGI:1914121]	Cpne8	protein_coding	19.5106	39.088	-0.642467	0.00188281	0.640616	-1.561
ENSMUSG00000031109	ecto-NOX disulfide-thiol exchanger 2 [Source:MGI Symbol;Acc:MGI:2384799]	Enox2	protein_coding	2.07317	5.73749	-0.64266	0.00924216	0.640531	-1.56121
ENSMUSG00000044148	RIKEN cDNA 1810030O07 gene [Source:MGI Symbol;Acc:MGI:1916405]	1810030O07Rik	protein_coding	10.8214	26.5916	-0.642914	0.000527254	0.640418	-1.56148
ENSMUSG00000029176	anaphase promoting complex subunit 4 [Source:MGI Symbol;Acc:MGI:1098673]	Anapc4	protein_coding	9.75673	22.1516	-0.643326	0.00222141	0.640235	-1.56193
ENSMUSG00000021716	splicing regulatory glutamine/lysine-rich protein 1interacting protein 1 [Source:MGI Symbol;Acc:MGI:1914538]	Srek1ip1	protein_coding	7.62802	16.891	-0.643393	0.0453679	0.640205	-1.562
ENSMUSG00000022680	pyridoxal-dependent decarboxylase domain containing 1 [Source:MGI Symbol;Acc:MGI:1920909]	Pdxdc1	protein_coding	14.8487	34.6325	-0.643976	0.00160164	0.639947	-1.56263
ENSMUSG00000022439	parvin, gamma [Source:MGI Symbol;Acc:MGI:2158329]	Parvg	protein_coding	48.4646	115.715	-0.64403	0.000806129	0.639923	-1.56269
ENSMUSG00000033373	farnesyltransferase, CAAX box, beta [Source:MGI Symbol;Acc:MGI:1861305]	Fntb	protein_coding	0.901627	4.04409	-0.644403	0.0494877	0.639757	-1.56309
ENSMUSG00000029246	phosphoribosyl pyrophosphate amidotransferase [Source:MGI Symbol;Acc:MGI:2387203]	Ppat	protein_coding	3.32329	8.10055	-0.644736	0.00382426	0.63961	-1.56345
ENSMUSG00000034771	transducin-like enhancer of split 2 [Source:MGI Symbol;Acc:MGI:104635]	Tle2	protein_coding	1.97358	4.41121	-0.64496	0.0472591	0.639511	-1.5637
ENSMUSG00000003680	TATA-box binding protein associated factor 6 like [Source:MGI Symbol;Acc:MGI:2444957]	Taf6l	protein_coding	10.6084	23.8164	-0.644967	0.0057588	0.639507	-1.5637
ENSMUSG00000024163	mitogen-activated protein kinase 8 interacting protein 3 [Source:MGI Symbol;Acc:MGI:1353598]	Mapk8ip3	protein_coding	8.39422	16.0102	-0.645015	0.024299	0.639486	-1.56376
ENSMUSG00000030662	importin 5 [Source:MGI Symbol;Acc:MGI:1917822]	Ipo5	protein_coding	47.7414	104.113	-0.64613	0.00600899	0.638992	-1.56496
ENSMUSG00000046879	immunity-related GTPase family M member 1 [Source:MGI Symbol;Acc:MGI:107567]	Irgm1	protein_coding	7.77753	18.2803	-0.646703	0.00105286	0.638738	-1.56559
ENSMUSG00000033487	fibronectin type III domain containing 3A [Source:MGI Symbol;Acc:MGI:1196463]	Fndc3a	protein_coding	15.3579	35.4239	-0.647091	0.0345434	0.638566	-1.56601
ENSMUSG00000071796	RIKEN cDNA 6820431F20 gene [Source:MGI Symbol;Acc:MGI:3694236]	6820431F20Rik	transcribed_unprocessed_pseudogene	2.08268	4.53763	-0.647186	0.0119765	0.638525	-1.56611
ENSMUSG00000030534	vacuolar protein sorting 33B [Source:MGI Symbol;Acc:MGI:2446237]	Vps33b	protein_coding	5.2052	12.8921	-0.647443	0.00210085	0.638411	-1.56639
ENSMUSG00000040459	arginine and glutamate rich 1 [Source:MGI Symbol;Acc:MGI:2442985]	Arglu1	protein_coding	11.9491	28.4871	-0.647468	0.00319787	0.6384	-1.56642
ENSMUSG00000020003	peroxisomal biogenesis factor 7 [Source:MGI Symbol;Acc:MGI:1321392]	Pex7	protein_coding	4.65083	7.42876	-0.647572	0.0015676	0.638354	-1.56653
ENSMUSG00000025935	translocating chain-associating membrane protein 1 [Source:MGI Symbol;Acc:MGI:1919515]	Tram1	protein_coding	53.1868	125.126	-0.64774	0.000884278	0.638279	-1.56671
ENSMUSG00000014195	DnaJ heat shock protein family (Hsp40) member C7 [Source:MGI Symbol;Acc:MGI:1928373]	Dnajc7	protein_coding	34.3378	66.5927	-0.64778	0.00729296	0.638262	-1.56676
ENSMUSG00000024457	tripartite motif-containing 26 [Source:MGI Symbol;Acc:MGI:1337056]	Trim26	protein_coding	8.16153	22.1419	-0.648054	0.00748741	0.638141	-1.56705
ENSMUSG00000039887	asparagine-linked glycosylation 14 [Source:MGI Symbol;Acc:MGI:1914039]	Alg14	protein_coding	2.82514	6.53569	-0.648134	0.00816832	0.638105	-1.56714
ENSMUSG00000032534	centrosomal protein 63 [Source:MGI Symbol;Acc:MGI:2158560]	Cep63	protein_coding	3.18249	8.58294	-0.648176	0.0355929	0.638087	-1.56719
ENSMUSG00000040423	RING CCCH (C3H) domains 1 [Source:MGI Symbol;Acc:MGI:2685397]	Rc3h1	protein_coding	5.51534	12.723	-0.648327	0.0137418	0.63802	-1.56735
ENSMUSG00000033423	exoribonuclease 3 [Source:MGI Symbol;Acc:MGI:2153887]	Eri3	protein_coding	15.8064	31.4912	-0.648633	0.00420404	0.637884	-1.56768
ENSMUSG00000024831	immunoglobulin mu binding protein 2 [Source:MGI Symbol;Acc:MGI:99954]	Ighmbp2	protein_coding	1.08648	2.9439	-0.648747	0.040998	0.637834	-1.56781
ENSMUSG00000020864	ankyrin repeat domain 40 [Source:MGI Symbol;Acc:MGI:1918702]	Ankrd40	protein_coding	17.1426	36.3766	-0.648888	0.00761897	0.637772	-1.56796
ENSMUSG00000056515	RAB31, member RAS oncogene family [Source:MGI Symbol;Acc:MGI:1914603]	Rab31	protein_coding	33.2037	78.2531	-0.649185	0.000345426	0.637641	-1.56828
ENSMUSG00000026289	autophagy related 16-like 1 (S. cerevisiae) [Source:MGI Symbol;Acc:MGI:1924290]	Atg16l1	protein_coding	7.67864	20.8385	-0.649281	0.00847695	0.637598	-1.56839
ENSMUSG00000028619	transcription elongation factor A (SII) N-terminal and central domain containing 2 [Source:MGI Symbol;Acc:MGI:1913776]	Tceanc2	protein_coding	3.12131	7.85037	-0.649532	0.000167342	0.637487	-1.56866
ENSMUSG00000026853	carnitine acetyltransferase [Source:MGI Symbol;Acc:MGI:109501]	Crat	protein_coding	27.8197	66.6663	-0.649932	0.000560282	0.63731	-1.56909
ENSMUSG00000021504	xylosylprotein beta1,4-galactosyltransferase, polypeptide 7 (galactosyltransferase I) [Source:MGI Symbol;Acc:MGI:2384987]	B4galt7	protein_coding	16.9916	39.6832	-0.65014	0.0148369	0.637218	-1.56932
ENSMUSG00000038991	thioredoxin domain containing 5 [Source:MGI Symbol;Acc:MGI:2145316]	Txndc5	protein_coding	20.7606	51.0616	-0.650404	0.00546806	0.637102	-1.56961
ENSMUSG00000036769	WD repeat domain 44 [Source:MGI Symbol;Acc:MGI:1919654]	Wdr44	protein_coding	2.52099	5.98535	-0.650498	0.0205096	0.63706	-1.56971
ENSMUSG00000019066	RAB3D, member RAS oncogene family [Source:MGI Symbol;Acc:MGI:97844]	Rab3d	protein_coding	23.1846	60.0697	-0.650567	0.0129118	0.63703	-1.56979
ENSMUSG00000039427	asparagine-linked glycosylation 1 (beta-1,4-mannosyltransferase) [Source:MGI Symbol;Acc:MGI:2384774]	Alg1	protein_coding	20.1421	46.3202	-0.650613	0.0362211	0.63701	-1.56983
ENSMUSG00000023791	phosphatidylinositol glycan anchor biosynthesis, class X [Source:MGI Symbol;Acc:MGI:1919334]	Pigx	protein_coding	20.2137	43.2412	-0.650641	0.0124732	0.636997	-1.56987
ENSMUSG00000002342	transmembrane protein 161A [Source:MGI Symbol;Acc:MGI:2384577]	Tmem161a	protein_coding	6.33718	12.2497	-0.651017	0.00115211	0.636831	-1.57027
ENSMUSG00000060679	mitochondrial ribosomal protein S9 [Source:MGI Symbol;Acc:MGI:1916777]	Mrps9	protein_coding	16.118	29.4936	-0.651167	0.00340681	0.636765	-1.57044
ENSMUSG00000089911	major facilitator superfamily domain containing 14A [Source:MGI Symbol;Acc:MGI:1201609]	Mfsd14a	protein_coding	22.2665	47.8575	-0.651488	0.0129919	0.636623	-1.57079
ENSMUSG00000038982	biogenesis of lysosomal organelles complex-1, subunit 5, muted [Source:MGI Symbol;Acc:MGI:2178598]	Bloc1s5	protein_coding	2.25664	5.84409	-0.651699	0.00737287	0.63653	-1.57102
ENSMUSG00000027599	armadillo repeat containing 1 [Source:MGI Symbol;Acc:MGI:1921502]	Armc1	protein_coding	7.95945	18.0424	-0.65188	0.00249	0.63645	-1.57121
ENSMUSG00000030301	coiled-coil domain containing 91 [Source:MGI Symbol;Acc:MGI:1914265]	Ccdc91	protein_coding	7.62133	18.8746	-0.651998	0.0136282	0.636398	-1.57134
ENSMUSG00000031373	carbonic anhydrase 5b, mitochondrial [Source:MGI Symbol;Acc:MGI:1926249]	Car5b	protein_coding	9.04977	25.0744	-0.652023	0.0193703	0.636387	-1.57137
ENSMUSG00000026811	ST6 (alpha-N-acetyl-neuraminyl-2,3-beta-galactosyl-1,3)-N-acetylgalactosaminide alpha-2,6-sialyltransferase 6 [Source:MGI Symbol;Acc:MGI:1355316]	St6galnac6	protein_coding	8.36908	15.6145	-0.652832	0.00439368	0.63603	-1.57225
ENSMUSG00000021254	G patch domain containing 2 like [Source:MGI Symbol;Acc:MGI:1917623]	Gpatch2l	protein_coding	5.12306	12.9218	-0.653001	0.0320169	0.635956	-1.57244
ENSMUSG00000026172	BCS1-like (yeast) [Source:MGI Symbol;Acc:MGI:1914071]	Bcs1l	protein_coding	3.85854	9.35999	-0.653361	0.0155874	0.635797	-1.57283
ENSMUSG00000035847	iduronate 2-sulfatase [Source:MGI Symbol;Acc:MGI:96417]	Ids	protein_coding	10.3451	25.4253	-0.653624	0.00135536	0.635681	-1.57312
ENSMUSG00000033949	tripartite motif-containing 36 [Source:MGI Symbol;Acc:MGI:106264]	Trim36	protein_coding	6.67878	18.8978	-0.653719	0.0222796	0.63564	-1.57322
ENSMUSG00000040464	GTP-binding protein 10 (putative) [Source:MGI Symbol;Acc:MGI:2385599]	Gtpbp10	protein_coding	3.54057	8.48662	-0.653805	0.0401873	0.635602	-1.57331
ENSMUSG00000028962	solute carrier family 4 (anion exchanger), member 2 [Source:MGI Symbol;Acc:MGI:109351]	Slc4a2	protein_coding	9.91761	23.7778	-0.654319	0.0428315	0.635375	-1.57387
ENSMUSG00000051412	vesicle-associated membrane protein 7 [Source:MGI Symbol;Acc:MGI:1096399]	Vamp7	protein_coding	10.4508	23.2745	-0.654465	0.0187342	0.635311	-1.57403
ENSMUSG00000034022	cleavage and polyadenylation specific factor 1 [Source:MGI Symbol;Acc:MGI:2679722]	Cpsf1	protein_coding	12.4755	27.8272	-0.654561	0.00294261	0.635269	-1.57414
ENSMUSG00000009995	tafazzin [Source:MGI Symbol;Acc:MGI:109626]	Taz	protein_coding	16.6199	37.8251	-0.655008	0.00134216	0.635072	-1.57463
ENSMUSG00000053510	nardilysin, N-arginine dibasic convertase, NRD convertase 1 [Source:MGI Symbol;Acc:MGI:1201386]	Nrd1	protein_coding	32.6536	71.5351	-0.655149	0.014783	0.63501	-1.57478
ENSMUSG00000029213	COMM domain containing 8 [Source:MGI Symbol;Acc:MGI:1343485]	Commd8	protein_coding	12.2508	26.7094	-0.655254	0.00681314	0.634964	-1.57489
ENSMUSG00000007610	GTP binding protein 3 [Source:MGI Symbol;Acc:MGI:1917609]	Gtpbp3	protein_coding	5.27838	11.5647	-0.655843	0.000813137	0.634705	-1.57554
ENSMUSG00000054381	zinc finger protein 747 [Source:MGI Symbol;Acc:MGI:2443581]	Zfp747	protein_coding	2.37644	5.75779	-0.655921	0.0105671	0.63467	-1.57562
ENSMUSG00000026987	bromodomain adjacent to zinc finger domain, 2B [Source:MGI Symbol;Acc:MGI:2442782]	Baz2b	protein_coding	3.894	9.95249	-0.656074	0.0340484	0.634603	-1.57579
ENSMUSG00000061887	single-stranded DNA binding protein 3 [Source:MGI Symbol;Acc:MGI:1919725]	Ssbp3	protein_coding	1.99382	7.46455	-0.656271	0.00373495	0.634516	-1.576
ENSMUSG00000051147	N-acetyltransferase 2 (arylamine N-acetyltransferase) [Source:MGI Symbol;Acc:MGI:109201]	Nat2	protein_coding	3.97904	10.4801	-0.656427	0.0157857	0.634448	-1.57617
ENSMUSG00000002147	signal transducer and activator of transcription 6 [Source:MGI Symbol;Acc:MGI:103034]	Stat6	protein_coding	59.6568	128.422	-0.656684	0.0064199	0.634335	-1.57645
ENSMUSG00000029028	leucine rich repeat containing 47 [Source:MGI Symbol;Acc:MGI:1920196]	Lrrc47	protein_coding	12.8588	24.6933	-0.657005	0.0346594	0.634193	-1.57681
ENSMUSG00000036054	SURP and G patch domain containing 2 [Source:MGI Symbol;Acc:MGI:2678085]	Sugp2	protein_coding	2.68355	7.7097	-0.657036	0.0116647	0.63418	-1.57684
ENSMUSG00000024400	WD repeat domain 33 [Source:MGI Symbol;Acc:MGI:1921570]	Wdr33	protein_coding	9.53798	20.3477	-0.657151	0.0046652	0.634129	-1.57697
ENSMUSG00000027304	RTF1, Paf1/RNA polymerase II complex component [Source:MGI Symbol;Acc:MGI:1309480]	Rtf1	protein_coding	10.3183	25.6827	-0.657272	0.000540368	0.634076	-1.5771
ENSMUSG00000019792	tRNA methyltransferase 11 [Source:MGI Symbol;Acc:MGI:1920931]	Trmt11	protein_coding	2.2573	6.27282	-0.657681	0.0055249	0.633896	-1.57754
ENSMUSG00000002396	occludin/ELL domain containing 1 [Source:MGI Symbol;Acc:MGI:1924340]	Ocel1	protein_coding	6.07429	19.1129	-0.658025	0.034435	0.633745	-1.57792
ENSMUSG00000041241	mitochondrial ubiquitin ligase activator of NFKB 1 [Source:MGI Symbol;Acc:MGI:1915600]	Mul1	protein_coding	5.51742	13.0546	-0.658035	0.0100125	0.633741	-1.57793
ENSMUSG00000048307	ankyrin repeat domain 46 [Source:MGI Symbol;Acc:MGI:1916089]	Ankrd46	protein_coding	9.14226	22.0545	-0.658053	0.0285417	0.633733	-1.57795
ENSMUSG00000020929	elongation factor Tu GTP binding domain containing 2 [Source:MGI Symbol;Acc:MGI:1336880]	Eftud2	protein_coding	14.8072	37.3732	-0.658615	0.000871384	0.633486	-1.57857
ENSMUSG00000020064	hect domain and RLD 4 [Source:MGI Symbol;Acc:MGI:1914595]	Herc4	protein_coding	8.6531	19.1585	-0.658713	0.0173066	0.633443	-1.57867
ENSMUSG00000023055	calcium binding and coiled coil domain 1 [Source:MGI Symbol;Acc:MGI:1914738]	Calcoco1	protein_coding	8.58868	26.5043	-0.658806	0.0042895	0.633402	-1.57878
ENSMUSG00000031133	Rac/Cdc42 guanine nucleotide exchange factor (GEF) 6 [Source:MGI Symbol;Acc:MGI:1920591]	Arhgef6	protein_coding	19.9914	46.1368	-0.658934	0.0147988	0.633346	-1.57892
ENSMUSG00000033186	mitotic spindle organizing protein 1 [Source:MGI Symbol;Acc:MGI:1924039]	Mzt1	protein_coding	12.6165	25.5641	-0.659131	0.00115211	0.63326	-1.57913
ENSMUSG00000029056	pantothenate kinase 4 [Source:MGI Symbol;Acc:MGI:2387466]	Pank4	protein_coding	5.5684	14.0136	-0.659536	0.000503488	0.633082	-1.57957
ENSMUSG00000028433	ubiquitin-associated protein 2 [Source:MGI Symbol;Acc:MGI:1916176]	Ubap2	protein_coding	8.55831	19.8589	-0.659801	0.00990066	0.632966	-1.57986
ENSMUSG00000025212	sideroflexin 3 [Source:MGI Symbol;Acc:MGI:2137679]	Sfxn3	protein_coding	28.3752	71.7419	-0.660148	0.00746213	0.632813	-1.58024
ENSMUSG00000024045	A kinase (PRKA) anchor protein 8 [Source:MGI Symbol;Acc:MGI:1928488]	Akap8	protein_coding	12.9853	29.5187	-0.660184	0.0056154	0.632797	-1.58028
ENSMUSG00000032116	STT3, subunit of the oligosaccharyltransferase complex, homolog A (S. cerevisiae) [Source:MGI Symbol;Acc:MGI:105124]	Stt3a	protein_coding	25.7232	55.7157	-0.660299	0.0470445	0.632747	-1.58041
ENSMUSG00000074182	zinc finger, HIT type 6 [Source:MGI Symbol;Acc:MGI:1916996]	Znhit6	protein_coding	4.12867	10.4326	-0.660334	0.0143393	0.632732	-1.58045
ENSMUSG00000030870	ubiquitin family domain containing 1 [Source:MGI Symbol;Acc:MGI:107301]	Ubfd1	protein_coding	4.24662	10.2047	-0.6606	3.50912e-05	0.632615	-1.58074
ENSMUSG00000053799	exocyst complex component 6 [Source:MGI Symbol;Acc:MGI:1351611]	Exoc6	protein_coding	5.79213	15.2573	-0.660731	0.000470972	0.632558	-1.58088
ENSMUSG00000009030	phosducin-like [Source:MGI Symbol;Acc:MGI:1914716]	Pdcl	protein_coding	9.93197	23.7519	-0.661212	0.00699594	0.632347	-1.58141
ENSMUSG00000000916	NOL1/NOP2/Sun domain family, member 5 [Source:MGI Symbol;Acc:MGI:2140844]	Nsun5	protein_coding	3.73032	8.96789	-0.661715	0.0388381	0.632126	-1.58196
ENSMUSG00000020677	DEAD (Asp-Glu-Ala-Asp) box polypeptide 52 [Source:MGI Symbol;Acc:MGI:1925644]	Ddx52	protein_coding	8.64899	20.1461	-0.661995	0.0170913	0.632004	-1.58227
ENSMUSG00000014873	surfeit gene 2 [Source:MGI Symbol;Acc:MGI:98444]	Surf2	protein_coding	13.5465	24.6333	-0.662191	0.0479734	0.631918	-1.58248
ENSMUSG00000020528	phosphoribosyl pyrophosphate synthetase-associated protein 2 [Source:MGI Symbol;Acc:MGI:2384838]	Prpsap2	protein_coding	9.25332	19.0231	-0.66231	0.00221292	0.631866	-1.58261
ENSMUSG00000048440	cytochrome P450, family 4, subfamily f, polypeptide 16 [Source:MGI Symbol;Acc:MGI:1917351]	Cyp4f16	protein_coding	24.7419	59.2924	-0.662325	0.00763572	0.631859	-1.58263
ENSMUSG00000025701	arachidonate 5-lipoxygenase [Source:MGI Symbol;Acc:MGI:87999]	Alox5	protein_coding	13.3881	37.5965	-0.662378	0.0422313	0.631836	-1.58269
ENSMUSG00000031865	dynactin 1 [Source:MGI Symbol;Acc:MGI:107745]	Dctn1	protein_coding	21.5812	57.1046	-0.662633	0.000482728	0.631724	-1.58297
ENSMUSG00000040321	zinc finger protein 770 [Source:MGI Symbol;Acc:MGI:2445100]	Zfp770	protein_coding	2.75655	7.42473	-0.662786	0.0250601	0.631657	-1.58314
ENSMUSG00000055817	metastasis associated 3 [Source:MGI Symbol;Acc:MGI:2151172]	Mta3	protein_coding	7.5112	12.4057	-0.662813	0.00840136	0.631646	-1.58317
ENSMUSG00000041958	phosphatidylinositol glycan anchor biosynthesis, class S [Source:MGI Symbol;Acc:MGI:2687325]	Pigs	protein_coding	35.4169	83.7566	-0.663296	0.00525622	0.631434	-1.5837
ENSMUSG00000078619	SWI/SNF related, matrix associated, actin dependent regulator of chromatin, subfamily d, member 2 [Source:MGI Symbol;Acc:MGI:1933621]	Smarcd2	protein_coding	20.8747	49.9002	-0.663522	0.000827115	0.631335	-1.58394
ENSMUSG00000021048	methylenetetrahydrofolate dehydrogenase (NADP+ dependent), methenyltetrahydrofolate cyclohydrolase, formyltetrahydrofolate synthase [Source:MGI Symbol;Acc:MGI:1342005]	Mthfd1	protein_coding	8.87749	24.72	-0.663647	0.000733288	0.631281	-1.58408
ENSMUSG00000042249	G protein-coupled receptor kinase 3 [Source:MGI Symbol;Acc:MGI:87941]	Grk3	protein_coding	4.67871	10.6486	-0.663913	0.00732365	0.631164	-1.58437
ENSMUSG00000036572	UPF3 regulator of nonsense transcripts homolog B (yeast) [Source:MGI Symbol;Acc:MGI:1915384]	Upf3b	protein_coding	6.05598	15.2185	-0.663972	0.0014433	0.631138	-1.58444
ENSMUSG00000025736	jumonji domain containing 8 [Source:MGI Symbol;Acc:MGI:1919356]	Jmjd8	protein_coding	5.91468	14.2114	-0.664033	0.0360367	0.631111	-1.58451
ENSMUSG00000091264	small integral membrane protein 13 [Source:MGI Symbol;Acc:MGI:2652854]	Smim13	protein_coding	5.85844	15.0252	-0.664125	0.0253712	0.631071	-1.58461
ENSMUSG00000098112	bridging integrator 2 [Source:MGI Symbol;Acc:MGI:3611448]	Bin2	protein_coding	34.1799	83.2329	-0.664225	0.00224807	0.631027	-1.58472
ENSMUSG00000021000	MIA SH3 domain ER export factor 2 [Source:MGI Symbol;Acc:MGI:2159614]	Mia2	protein_coding	25.5313	56.903	-0.664405	0.00778573	0.630949	-1.58491
ENSMUSG00000035764	F-box protein 45 [Source:MGI Symbol;Acc:MGI:2447775]	Fbxo45	protein_coding	4.14937	9.89052	-0.66475	0.00197465	0.630798	-1.58529
ENSMUSG00000028759	heterochromatin protein 1, binding protein 3 [Source:MGI Symbol;Acc:MGI:109369]	Hp1bp3	protein_coding	23.4589	58.3036	-0.664833	0.000371507	0.630762	-1.58538
ENSMUSG00000049339	reticulophagy regulator family member 2 [Source:MGI Symbol;Acc:MGI:2388278]	Retreg2	protein_coding	32.6292	76.4616	-0.664933	0.00189791	0.630718	-1.58549
ENSMUSG00000021408	receptor (TNFRSF)-interacting serine-threonine kinase 1 [Source:MGI Symbol;Acc:MGI:108212]	Ripk1	protein_coding	23.0172	55.8689	-0.665291	0.00190294	0.630561	-1.58589
ENSMUSG00000024507	hydroxysteroid (17-beta) dehydrogenase 4 [Source:MGI Symbol;Acc:MGI:105089]	Hsd17b4	protein_coding	81.6749	199.177	-0.665386	0.000223243	0.63052	-1.58599
ENSMUSG00000057375	Yip1 domain family, member 1 [Source:MGI Symbol;Acc:MGI:1915532]	Yipf1	protein_coding	21.6442	44.3928	-0.665584	0.0289344	0.630434	-1.58621
ENSMUSG00000027194	tetratricopeptide repeat domain 17 [Source:MGI Symbol;Acc:MGI:1921819]	Ttc17	protein_coding	6.48488	13.8118	-0.665657	0.0365082	0.630402	-1.58629
ENSMUSG00000017421	zinc finger protein 207 [Source:MGI Symbol;Acc:MGI:1340045]	Zfp207	protein_coding	42.3581	64.2956	-0.665871	0.00346475	0.630308	-1.58653
ENSMUSG00000028618	transmembrane protein 59 [Source:MGI Symbol;Acc:MGI:1929278]	Tmem59	protein_coding	46.0391	99.1811	-0.666025	0.0253763	0.630241	-1.58669
ENSMUSG00000075122	CD80 antigen [Source:MGI Symbol;Acc:MGI:101775]	Cd80	protein_coding	2.66164	6.91376	-0.66626	0.00648562	0.630138	-1.58695
ENSMUSG00000020361	heat shock protein 4 [Source:MGI Symbol;Acc:MGI:1342292]	Hspa4	protein_coding	52.0218	111.718	-0.66636	0.0204162	0.630095	-1.58706
ENSMUSG00000020385	CDC like kinase 4 [Source:MGI Symbol;Acc:MGI:1098551]	Clk4	protein_coding	27.2095	48.7661	-0.667034	0.0224799	0.6298	-1.58781
ENSMUSG00000028920	F-box protein 42 [Source:MGI Symbol;Acc:MGI:1924992]	Fbxo42	protein_coding	6.97614	15.5381	-0.667413	0.000499178	0.629635	-1.58822
ENSMUSG00000036461	E74-like factor 1 [Source:MGI Symbol;Acc:MGI:107180]	Elf1	protein_coding	12.0089	27.5804	-0.667749	0.00443461	0.629488	-1.58859
ENSMUSG00000031753	component of oligomeric golgi complex 4 [Source:MGI Symbol;Acc:MGI:2142808]	Cog4	protein_coding	10.0905	27.5671	-0.66776	0.000908551	0.629483	-1.5886
ENSMUSG00000021916	glycosyltransferase 8 domain containing 1 [Source:MGI Symbol;Acc:MGI:1923735]	Glt8d1	protein_coding	7.63382	19.1246	-0.667852	0.00115447	0.629443	-1.58871
ENSMUSG00000027165	RIKEN cDNA B230118H07 gene [Source:MGI Symbol;Acc:MGI:1915420]	B230118H07Rik	protein_coding	2.64851	6.62539	-0.667912	0.0410162	0.629417	-1.58877
ENSMUSG00000025505	transmembrane protein 80 [Source:MGI Symbol;Acc:MGI:1918698]	Tmem80	protein_coding	5.07287	9.67502	-0.668083	0.00216561	0.629342	-1.58896
ENSMUSG00000030986	DEAH (Asp-Glu-Ala-His) box polypeptide 32 [Source:MGI Symbol;Acc:MGI:2141813]	Dhx32	protein_coding	3.6817	9.61905	-0.668113	0.000352609	0.629329	-1.58899
ENSMUSG00000031242	RIKEN cDNA 2610002M06 gene [Source:MGI Symbol;Acc:MGI:1914278]	2610002M06Rik	protein_coding	4.02027	9.72904	-0.668199	0.00599038	0.629292	-1.58909
ENSMUSG00000055447	CD47 antigen (Rh-related antigen, integrin-associated signal transducer) [Source:MGI Symbol;Acc:MGI:96617]	Cd47	protein_coding	27.2805	44.172	-0.668539	0.0213721	0.629143	-1.58946
ENSMUSG00000002997	protein kinase, cAMP dependent regulatory, type II beta [Source:MGI Symbol;Acc:MGI:97760]	Prkar2b	protein_coding	100.952	210.993	-0.668933	0.0297275	0.628972	-1.5899
ENSMUSG00000038013	WAS/WASL interacting protein family, member 2 [Source:MGI Symbol;Acc:MGI:1924462]	Wipf2	protein_coding	2.54824	7.22544	-0.669076	0.00753116	0.628909	-1.59005
ENSMUSG00000022051	BCL2/adenovirus E1B interacting protein 3-like [Source:MGI Symbol;Acc:MGI:1332659]	Bnip3l	protein_coding	97.7078	225.126	-0.66908	0.00475381	0.628907	-1.59006
ENSMUSG00000025737	WD repeat domain 24 [Source:MGI Symbol;Acc:MGI:2446285]	Wdr24	protein_coding	4.31884	11.1225	-0.669432	0.000897881	0.628754	-1.59045
ENSMUSG00000026339	coiled-coil domain containing 93 [Source:MGI Symbol;Acc:MGI:1918079]	Ccdc93	protein_coding	5.23168	13.0795	-0.67053	0.0190635	0.628276	-1.59166
ENSMUSG00000028911	serine and arginine-rich splicing factor 4 [Source:MGI Symbol;Acc:MGI:1890577]	Srsf4	protein_coding	14.9528	23.8999	-0.67082	0.0195646	0.62815	-1.59198
ENSMUSG00000022515	ankyrin repeat and sterile alpha motif domain containing 3 [Source:MGI Symbol;Acc:MGI:1919865]	Anks3	protein_coding	5.4403	17.9079	-0.670833	0.00199838	0.628144	-1.59199
ENSMUSG00000019988	neural precursor cell expressed, developmentally down-regulated gene 1 [Source:MGI Symbol;Acc:MGI:97293]	Nedd1	protein_coding	5.03452	11.7948	-0.670835	0.0282116	0.628143	-1.59199
ENSMUSG00000025873	Fas associated factor family member 2 [Source:MGI Symbol;Acc:MGI:1923827]	Faf2	protein_coding	10.0665	24.2139	-0.670893	0.044257	0.628118	-1.59206
ENSMUSG00000022466	RNA polymerase II associated protein 3 [Source:MGI Symbol;Acc:MGI:1277218]	Rpap3	protein_coding	2.9868	7.61007	-0.671242	0.000559063	0.627966	-1.59244
ENSMUSG00000055932	fat mass and obesity associated [Source:MGI Symbol;Acc:MGI:1347093]	Fto	protein_coding	8.57407	26.1498	-0.671317	0.00199164	0.627933	-1.59253
ENSMUSG00000032349	ELOVL family member 5, elongation of long chain fatty acids (yeast) [Source:MGI Symbol;Acc:MGI:1916051]	Elovl5	protein_coding	27.8589	75.4501	-0.67162	0.00174379	0.627801	-1.59286
ENSMUSG00000042302	EH domain binding protein 1 [Source:MGI Symbol;Acc:MGI:2667252]	Ehbp1	protein_coding	0.21097	0.459708	-0.671638	0.0253763	0.627794	-1.59288
ENSMUSG00000020087	trypsin domain containing 1 [Source:MGI Symbol;Acc:MGI:1919017]	Tysnd1	protein_coding	12.1993	28.345	-0.671841	0.00106095	0.627705	-1.5931
ENSMUSG00000033161	ATPase, Na+/K+ transporting, alpha 1 polypeptide [Source:MGI Symbol;Acc:MGI:88105]	Atp1a1	protein_coding	220.389	455.795	-0.672128	0.0417189	0.62758	-1.59342
ENSMUSG00000034255	Rho GTPase activating protein 27 [Source:MGI Symbol;Acc:MGI:1916903]	Arhgap27	protein_coding	4.12322	10.3622	-0.67221	0.0131601	0.627545	-1.59351
ENSMUSG00000013539	transport and golgi organization 2 [Source:MGI Symbol;Acc:MGI:101825]	Tango2	protein_coding	7.87046	22.2323	-0.672314	0.00859035	0.6275	-1.59363
ENSMUSG00000024948	mitogen-activated protein kinase kinase kinase kinase 2 [Source:MGI Symbol;Acc:MGI:1346883]	Map4k2	protein_coding	7.5872	17.9298	-0.673248	0.0192463	0.627093	-1.59466
ENSMUSG00000048799	centrosomal protein 120 [Source:MGI Symbol;Acc:MGI:2147298]	Cep120	protein_coding	5.99026	13.1068	-0.67325	0.0278114	0.627093	-1.59466
ENSMUSG00000026843	far upstream element (FUSE) binding protein 3 [Source:MGI Symbol;Acc:MGI:2443699]	Fubp3	protein_coding	8.04444	18.2322	-0.67333	0.000472605	0.627057	-1.59475
ENSMUSG00000031161	histone deacetylase 6 [Source:MGI Symbol;Acc:MGI:1333752]	Hdac6	protein_coding	2.70456	6.75343	-0.673369	0.0200815	0.627041	-1.59479
ENSMUSG00000037643	protein kinase C, iota [Source:MGI Symbol;Acc:MGI:99260]	Prkci	protein_coding	3.11178	9.95998	-0.673417	0.00299199	0.62702	-1.59485
ENSMUSG00000029073	ceramide-1-phosphate transfer protein [Source:MGI Symbol;Acc:MGI:1933107]	Cptp	protein_coding	2.88423	7.16786	-0.673488	0.0407727	0.626989	-1.59492
ENSMUSG00000053483	ubiquitin specific peptidase 21 [Source:MGI Symbol;Acc:MGI:1353665]	Usp21	protein_coding	5.29872	16.9003	-0.673506	0.00105031	0.626981	-1.59494
ENSMUSG00000045519	zinc finger protein 560 [Source:MGI Symbol;Acc:MGI:1915280]	Zfp560	protein_coding	3.31695	6.06029	-0.674242	0.0370539	0.626662	-1.59576
ENSMUSG00000008435	retinol dehydrogenase 13 (all-trans and 9-cis) [Source:MGI Symbol;Acc:MGI:1918732]	Rdh13	protein_coding	7.34597	16.5849	-0.675092	0.00735394	0.626292	-1.5967
ENSMUSG00000045594	galactosidase, beta 1 [Source:MGI Symbol;Acc:MGI:88151]	Glb1	protein_coding	13.6867	26.7903	-0.675136	0.00204527	0.626273	-1.59675
ENSMUSG00000059897	zinc finger protein 930 [Source:MGI Symbol;Acc:MGI:2675306]	Zfp930	protein_coding	2.75348	5.27167	-0.675812	0.0302562	0.62598	-1.5975
ENSMUSG00000033430	telomeric repeat binding factor 2, interacting protein [Source:MGI Symbol;Acc:MGI:1929871]	Terf2ip	protein_coding	3.22841	8.05264	-0.675864	0.0095529	0.625957	-1.59755
ENSMUSG00000040528	mast cell immunoglobulin like receptor 1 [Source:MGI Symbol;Acc:MGI:2685731]	Milr1	protein_coding	24.572	57.3058	-0.675883	0.000470148	0.625949	-1.59757
ENSMUSG00000020783	nuclear cap binding subunit 3 [Source:MGI Symbol;Acc:MGI:1914124]	Ncbp3	protein_coding	1.75236	4.30544	-0.676386	0.00255687	0.625731	-1.59813
ENSMUSG00000021585	calpastatin [Source:MGI Symbol;Acc:MGI:1098236]	Cast	protein_coding	16.5654	35.1714	-0.676445	0.00179171	0.625705	-1.5982
ENSMUSG00000029319	coenzyme Q2 4-hydroxybenzoate polyprenyltransferase [Source:MGI Symbol;Acc:MGI:1919133]	Coq2	protein_coding	18.2997	36.5658	-0.676511	0.000247865	0.625677	-1.59827
ENSMUSG00000001419	myocyte enhancer factor 2D [Source:MGI Symbol;Acc:MGI:99533]	Mef2d	protein_coding	13.9975	31.4656	-0.677048	0.00550706	0.625444	-1.59887
ENSMUSG00000031201	BRCA1/BRCA2-containing complex, subunit 3 [Source:MGI Symbol;Acc:MGI:2389572]	Brcc3	protein_coding	5.49903	12.0091	-0.677549	0.0404527	0.625226	-1.59942
ENSMUSG00000035696	ring finger protein 38 [Source:MGI Symbol;Acc:MGI:1920719]	Rnf38	protein_coding	5.11105	14.1518	-0.677675	0.00427931	0.625172	-1.59956
ENSMUSG00000031703	integrin alpha FG-GAP repeat containing 1 [Source:MGI Symbol;Acc:MGI:106419]	Itfg1	protein_coding	26.5469	60.5993	-0.677938	0.0253412	0.625058	-1.59985
ENSMUSG00000040550	OTU domain containing 6B [Source:MGI Symbol;Acc:MGI:1919451]	Otud6b	protein_coding	13.0827	30.0331	-0.678166	0.0120631	0.624959	-1.6001
ENSMUSG00000028382	polypyrimidine tract binding protein 3 [Source:MGI Symbol;Acc:MGI:1923334]	Ptbp3	protein_coding	50.218	101.542	-0.678474	0.0356176	0.624826	-1.60045
ENSMUSG00000054920	kelch-like 5 [Source:MGI Symbol;Acc:MGI:1919028]	Klhl5	protein_coding	18.4527	42.5115	-0.678922	0.000137828	0.624632	-1.60094
ENSMUSG00000031979	component of oligomeric golgi complex 2 [Source:MGI Symbol;Acc:MGI:1923582]	Cog2	protein_coding	9.90814	21.4664	-0.678925	0.0430457	0.62463	-1.60095
ENSMUSG00000035139	SECIS binding protein 2 [Source:MGI Symbol;Acc:MGI:1922670]	Secisbp2	protein_coding	6.40548	14.227	-0.679029	0.000779426	0.624586	-1.60106
ENSMUSG00000021288	kinesin light chain 1 [Source:MGI Symbol;Acc:MGI:107978]	Klc1	protein_coding	28.9794	43.4195	-0.679296	0.0372396	0.62447	-1.60136
ENSMUSG00000022749	TBC1 domain family, member 23 [Source:MGI Symbol;Acc:MGI:1914831]	Tbc1d23	protein_coding	12.598	24.5696	-0.679531	0.0299553	0.624368	-1.60162
ENSMUSG00000026509	calpain 2 [Source:MGI Symbol;Acc:MGI:88264]	Capn2	protein_coding	43.7608	106.568	-0.679589	0.00202801	0.624343	-1.60168
ENSMUSG00000000184	cyclin D2 [Source:MGI Symbol;Acc:MGI:88314]	Ccnd2	protein_coding	17.3305	35.8731	-0.679834	0.0114059	0.624237	-1.60196
ENSMUSG00000040112	mitochondrial ribosomal protein S35 [Source:MGI Symbol;Acc:MGI:2385255]	Mrps35	protein_coding	2.75245	6.31992	-0.679905	0.00218051	0.624206	-1.60203
ENSMUSG00000022536	glyoxylate reductase 1 homolog (Arabidopsis) [Source:MGI Symbol;Acc:MGI:1921272]	Glyr1	protein_coding	32.7054	76.8607	-0.680224	0.000895546	0.624068	-1.60239
ENSMUSG00000020585	lysosomal-associated protein transmembrane 4A [Source:MGI Symbol;Acc:MGI:108017]	Laptm4a	protein_coding	176.708	395.934	-0.680303	0.00495934	0.624034	-1.60248
ENSMUSG00000030760	alkaline ceramidase 3 [Source:MGI Symbol;Acc:MGI:1913440]	Acer3	protein_coding	1.91246	4.03997	-0.680349	0.0026808	0.624014	-1.60253
ENSMUSG00000018697	apoptosis antagonizing transcription factor [Source:MGI Symbol;Acc:MGI:1929608]	Aatf	protein_coding	8.48833	18.5661	-0.680774	0.00131416	0.623831	-1.603
ENSMUSG00000028521	solute carrier family 35 (UDP-glucuronic acid/UDP-N-acetylgalactosamine dual transporter), member D1 [Source:MGI Symbol;Acc:MGI:2140361]	Slc35d1	protein_coding	1.13949	4.37974	-0.681059	0.0268415	0.623707	-1.60332
ENSMUSG00000035152	adaptor-related protein complex 2, beta 1 subunit [Source:MGI Symbol;Acc:MGI:1919020]	Ap2b1	protein_coding	33.5048	76.9478	-0.681837	0.00625308	0.623371	-1.60418
ENSMUSG00000024317	ring finger protein 138 [Source:MGI Symbol;Acc:MGI:1929211]	Rnf138	protein_coding	4.60401	10.0982	-0.682023	0.00800984	0.623291	-1.60439
ENSMUSG00000018841	RAD51 paralog D [Source:MGI Symbol;Acc:MGI:1261809]	Rad51d	protein_coding	2.74532	6.32889	-0.682128	0.0104454	0.623245	-1.6045
ENSMUSG00000025817	nudix (nucleoside diphosphate linked moiety X)-type motif 5 [Source:MGI Symbol;Acc:MGI:1858232]	Nudt5	protein_coding	6.76578	16.1625	-0.682528	0.000181771	0.623073	-1.60495
ENSMUSG00000047694	Yip1 domain family, member 6 [Source:MGI Symbol;Acc:MGI:1925179]	Yipf6	protein_coding	7.74597	18.5615	-0.682754	0.00142333	0.622975	-1.6052
ENSMUSG00000014177	trans-golgi network vesicle protein 23B [Source:MGI Symbol;Acc:MGI:1914760]	Tvp23b	protein_coding	11.5079	26.7963	-0.682769	0.00244574	0.622968	-1.60522
ENSMUSG00000041354	ral guanine nucleotide dissociation stimulator-like 2 [Source:MGI Symbol;Acc:MGI:107483]	Rgl2	protein_coding	17.8901	52.8953	-0.682956	0.0354447	0.622888	-1.60543
ENSMUSG00000060862	zinc finger and BTB domain containing 40 [Source:MGI Symbol;Acc:MGI:2682254]	Zbtb40	protein_coding	0.875269	2.67808	-0.682974	0.0105233	0.62288	-1.60545
ENSMUSG00000060376	branched chain ketoacid dehydrogenase E1, alpha polypeptide [Source:MGI Symbol;Acc:MGI:107701]	Bckdha	protein_coding	15.0243	29.8855	-0.683306	0.00811497	0.622736	-1.60582
ENSMUSG00000025384	Fanconi anemia core complex associated protein 100 [Source:MGI Symbol;Acc:MGI:1919135]	Faap100	protein_coding	4.81073	12.8737	-0.683433	0.000570026	0.622682	-1.60596
ENSMUSG00000044252	oxysterol binding protein-like 1A [Source:MGI Symbol;Acc:MGI:1927551]	Osbpl1a	protein_coding	4.32949	13.2524	-0.683549	0.00275442	0.622632	-1.60609
ENSMUSG00000022339	estrogen receptor-binding fragment-associated gene 9 [Source:MGI Symbol;Acc:MGI:1859920]	Ebag9	protein_coding	5.04005	14.484	-0.683848	0.0459345	0.622503	-1.60642
ENSMUSG00000022544	eukaryotic elongation factor 2 lysine methyltransferase [Source:MGI Symbol;Acc:MGI:1917761]	Eef2kmt	protein_coding	9.93869	24.8317	-0.683921	0.00442631	0.622471	-1.6065
ENSMUSG00000025626	PHD finger protein 6 [Source:MGI Symbol;Acc:MGI:1918248]	Phf6	protein_coding	2.88714	7.69644	-0.683942	0.0359745	0.622462	-1.60652
ENSMUSG00000039480	5'-nucleotidase domain containing 1 [Source:MGI Symbol;Acc:MGI:2442446]	Nt5dc1	protein_coding	5.71825	14.2908	-0.684229	0.000957295	0.622338	-1.60684
ENSMUSG00000071647	echinoderm microtubule associated protein like 3 [Source:MGI Symbol;Acc:MGI:2387612]	Eml3	protein_coding	12.979	32.973	-0.684432	0.00167561	0.622251	-1.60707
ENSMUSG00000030987	stromal interaction molecule 1 [Source:MGI Symbol;Acc:MGI:107476]	Stim1	protein_coding	10.2019	22.4396	-0.68451	0.0347652	0.622217	-1.60716
ENSMUSG00000046138	RIKEN cDNA 9930021J03 gene [Source:MGI Symbol;Acc:MGI:2444398]	9930021J03Rik	protein_coding	2.812	6.47814	-0.684542	0.0154565	0.622203	-1.60719
ENSMUSG00000032652	cAMP responsive element binding protein-like 2 [Source:MGI Symbol;Acc:MGI:1889385]	Crebl2	protein_coding	2.52179	6.05513	-0.684887	0.00913889	0.622054	-1.60758
ENSMUSG00000025742	phosphoribosyl pyrophosphate synthetase 2 [Source:MGI Symbol;Acc:MGI:97776]	Prps2	protein_coding	5.43988	14.9735	-0.685404	0.00112834	0.621832	-1.60815
ENSMUSG00000029782	transmembrane protein 209 [Source:MGI Symbol;Acc:MGI:1919899]	Tmem209	protein_coding	3.8769	11.0168	-0.685549	0.00440223	0.621769	-1.60831
ENSMUSG00000001054	required for meiotic nuclear division 5 homolog B [Source:MGI Symbol;Acc:MGI:1913339]	Rmnd5b	protein_coding	14.6063	34.8572	-0.685553	0.0247742	0.621768	-1.60832
ENSMUSG00000030921	tripartite motif-containing 30A [Source:MGI Symbol;Acc:MGI:98178]	Trim30a	protein_coding	9.91405	26.1563	-0.686023	9.70948e-05	0.621565	-1.60884
ENSMUSG00000029676	protection of telomeres 1A [Source:MGI Symbol;Acc:MGI:2141503]	Pot1a	protein_coding	4.01903	9.90429	-0.686222	0.0211234	0.621479	-1.60906
ENSMUSG00000036817	Sad1 and UNC84 domain containing 1 [Source:MGI Symbol;Acc:MGI:1924303]	Sun1	protein_coding	6.28129	17.2843	-0.686228	0.0350756	0.621477	-1.60907
ENSMUSG00000042303	small G protein signaling modulator 3 [Source:MGI Symbol;Acc:MGI:1916329]	Sgsm3	protein_coding	8.55765	24.3224	-0.686544	3.81129e-06	0.621341	-1.60942
ENSMUSG00000001211	1-acylglycerol-3-phosphate O-acyltransferase 3 [Source:MGI Symbol;Acc:MGI:1336186]	Agpat3	protein_coding	8.3675	20.3126	-0.687081	0.0480635	0.621109	-1.61002
ENSMUSG00000026048	excision repair cross-complementing rodent repair deficiency, complementation group 5 [Source:MGI Symbol;Acc:MGI:103582]	Ercc5	protein_coding	2.28226	5.96233	-0.687126	0.0171978	0.62109	-1.61007
ENSMUSG00000063253	short coiled-coil protein [Source:MGI Symbol;Acc:MGI:1927654]	Scoc	protein_coding	17.3797	46.73	-0.68732	0.00743863	0.621006	-1.61029
ENSMUSG00000038827	actin binding transcription modulator [Source:MGI Symbol;Acc:MGI:2677850]	Abitram	protein_coding	2.83522	7.20392	-0.688229	0.00125731	0.620615	-1.6113
ENSMUSG00000021982	cytidine and dCMP deaminase domain containing 1 [Source:MGI Symbol;Acc:MGI:1919141]	Cdadc1	protein_coding	7.8431	22.859	-0.688328	0.0306673	0.620572	-1.61142
ENSMUSG00000046679	expressed sequence C87436 [Source:MGI Symbol;Acc:MGI:2141787]	C87436	protein_coding	1.28643	5.58161	-0.688601	0.0177496	0.620455	-1.61172
ENSMUSG00000020628	trafficking protein particle complex 12 [Source:MGI Symbol;Acc:MGI:2445089]	Trappc12	protein_coding	5.56545	17.3435	-0.688628	0.00177292	0.620444	-1.61175
ENSMUSG00000042404	DENN/MADD domain containing 4B [Source:MGI Symbol;Acc:MGI:2446201]	Dennd4b	protein_coding	23.6078	57.5876	-0.689269	0.00721501	0.620168	-1.61247
ENSMUSG00000017119	NBR1, autophagy cargo receptor [Source:MGI Symbol;Acc:MGI:108498]	Nbr1	protein_coding	16.7256	33.8832	-0.689403	0.0402928	0.62011	-1.61262
ENSMUSG00000106734	predicted gene, 20559 [Source:MGI Symbol;Acc:MGI:5295666]	Gm20559	processed_transcript	21.0707	36.7151	-0.689472	0.026164	0.620081	-1.61269
ENSMUSG00000026434	nuclear casein kinase and cyclin-dependent kinase substrate 1 [Source:MGI Symbol;Acc:MGI:1934811]	Nucks1	protein_coding	9.7738	25.1656	-0.69013	0.000283717	0.619798	-1.61343
ENSMUSG00000018372	centrosomal protein 95 [Source:MGI Symbol;Acc:MGI:2443502]	Cep95	protein_coding	2.58562	7.77248	-0.690153	0.031335	0.619788	-1.61345
ENSMUSG00000006134	v-crk avian sarcoma virus CT10 oncogene homolog-like [Source:MGI Symbol;Acc:MGI:104686]	Crkl	protein_coding	7.78098	17.4703	-0.69099	0.00699105	0.619429	-1.61439
ENSMUSG00000019978	erythrocyte membrane protein band 4.1 like 2 [Source:MGI Symbol;Acc:MGI:103009]	Epb41l2	protein_coding	31.2739	73.7143	-0.691247	0.0375012	0.619318	-1.61468
ENSMUSG00000032458	coatomer protein complex, subunit beta 2 (beta prime) [Source:MGI Symbol;Acc:MGI:1354962]	Copb2	protein_coding	49.9107	108.485	-0.691261	0.0499036	0.619312	-1.61469
ENSMUSG00000061273	membrane magnesium transporter 1 [Source:MGI Symbol;Acc:MGI:2384305]	Mmgt1	protein_coding	9.81973	23.171	-0.691273	0.00466341	0.619307	-1.61471
ENSMUSG00000021711	trafficking protein particle complex 13 [Source:MGI Symbol;Acc:MGI:1914225]	Trappc13	protein_coding	7.83485	19.4865	-0.691275	0.000403665	0.619306	-1.61471
ENSMUSG00000096401	predicted gene, 21811 [Source:MGI Symbol;Acc:MGI:5433975]	Gm21811	unprocessed_pseudogene	4.19479	8.77993	-0.691302	0.0217162	0.619295	-1.61474
ENSMUSG00000035834	polymerase (RNA) III (DNA directed) polypeptide G [Source:MGI Symbol;Acc:MGI:1914736]	Polr3g	protein_coding	2.28477	5.00892	-0.691629	0.0258039	0.619154	-1.61511
ENSMUSG00000027893	S-adenosylhomocysteine hydrolase-like 1 [Source:MGI Symbol;Acc:MGI:2385184]	Ahcyl1	protein_coding	52.4027	115.415	-0.691716	0.00322325	0.619117	-1.6152
ENSMUSG00000027394	tubulin tyrosine ligase [Source:MGI Symbol;Acc:MGI:1916987]	Ttl	protein_coding	3.38324	8.00617	-0.691882	0.00212537	0.619046	-1.61539
ENSMUSG00000026213	serine/threonine kinase 11 interacting protein [Source:MGI Symbol;Acc:MGI:1918978]	Stk11ip	protein_coding	13.4428	35.6226	-0.692526	0.00404876	0.618769	-1.61611
ENSMUSG00000024222	FK506 binding protein 5 [Source:MGI Symbol;Acc:MGI:104670]	Fkbp5	protein_coding	5.55934	15.9697	-0.693206	0.035149	0.618478	-1.61687
ENSMUSG00000036257	patatin-like phospholipase domain containing 8 [Source:MGI Symbol;Acc:MGI:1914702]	Pnpla8	protein_coding	9.64309	20.29	-0.693351	0.0407239	0.618416	-1.61704
ENSMUSG00000050323	NADH:ubiquinone oxidoreductase complex assembly factor 6 [Source:MGI Symbol;Acc:MGI:1924197]	Ndufaf6	protein_coding	4.28621	8.87572	-0.693478	0.0373307	0.618361	-1.61718
ENSMUSG00000025188	HPS1, biogenesis of lysosomal organelles complex 3 subunit 1 [Source:MGI Symbol;Acc:MGI:2177763]	Hps1	protein_coding	11.2773	24.5134	-0.693602	0.00497837	0.618308	-1.61732
ENSMUSG00000017210	mediator complex subunit 24 [Source:MGI Symbol;Acc:MGI:1344385]	Med24	protein_coding	5.75905	15.4935	-0.693774	0.0351091	0.618235	-1.61751
ENSMUSG00000021236	ectonucleoside triphosphate diphosphohydrolase 5 [Source:MGI Symbol;Acc:MGI:1321385]	Entpd5	protein_coding	3.60724	10.114	-0.693957	0.00134216	0.618156	-1.61771
ENSMUSG00000035168	tetratricopeptide repeat, ankyrin repeat and coiled-coil containing 1 [Source:MGI Symbol;Acc:MGI:1914110]	Tanc1	protein_coding	0.10918	1.23453	-0.693987	0.0433747	0.618143	-1.61775
ENSMUSG00000032507	F-box and leucine-rich repeat protein 2 [Source:MGI Symbol;Acc:MGI:1919429]	Fbxl2	protein_coding	2.85213	6.84171	-0.69401	0.0183478	0.618133	-1.61777
ENSMUSG00000037260	heparan-alpha-glucosaminide N-acetyltransferase [Source:MGI Symbol;Acc:MGI:1196297]	Hgsnat	protein_coding	161.967	334.618	-0.694017	0.0458917	0.61813	-1.61778
ENSMUSG00000036529	SET binding factor 1 [Source:MGI Symbol;Acc:MGI:1925230]	Sbf1	protein_coding	13.4805	33.7591	-0.694343	0.00186235	0.617991	-1.61815
ENSMUSG00000027122	ADP-ribosylation factor-like 14 effector protein [Source:MGI Symbol;Acc:MGI:1926020]	Arl14ep	protein_coding	4.5861	10.4677	-0.694493	0.0336536	0.617926	-1.61832
ENSMUSG00000042772	Smg-7 homolog, nonsense mediated mRNA decay factor (C. elegans) [Source:MGI Symbol;Acc:MGI:2682334]	Smg7	protein_coding	5.41126	13.1835	-0.694548	0.00872169	0.617903	-1.61838
ENSMUSG00000032577	mitogen-activated protein kinase-activated protein kinase 3 [Source:MGI Symbol;Acc:MGI:2143163]	Mapkapk3	protein_coding	27.2771	71.8151	-0.695008	0.00346613	0.617706	-1.61889
ENSMUSG00000030978	ribonucleotide reductase M1 [Source:MGI Symbol;Acc:MGI:98180]	Rrm1	protein_coding	5.5668	15.4952	-0.695281	0.0175176	0.617589	-1.6192
ENSMUSG00000032667	paraoxonase 2 [Source:MGI Symbol;Acc:MGI:106687]	Pon2	protein_coding	55.4178	134.047	-0.695325	0.000875178	0.61757	-1.61925
ENSMUSG00000024259	solute carrier family 25, member 46 [Source:MGI Symbol;Acc:MGI:1914703]	Slc25a46	protein_coding	10.8371	23.8726	-0.695526	0.00777218	0.617484	-1.61947
ENSMUSG00000025007	aldehyde dehydrogenase 18 family, member A1 [Source:MGI Symbol;Acc:MGI:1888908]	Aldh18a1	protein_coding	3.33562	9.33794	-0.695607	0.00587815	0.617449	-1.61957
ENSMUSG00000024182	axin 1 [Source:MGI Symbol;Acc:MGI:1096327]	Axin1	protein_coding	9.42985	19.9318	-0.695666	0.0211755	0.617424	-1.61963
ENSMUSG00000029128	RAB28, member RAS oncogene family [Source:MGI Symbol;Acc:MGI:1917285]	Rab28	protein_coding	9.98185	23.3695	-0.695839	0.00241807	0.61735	-1.61983
ENSMUSG00000024588	ferrochelatase [Source:MGI Symbol;Acc:MGI:95513]	Fech	protein_coding	7.65155	19.9217	-0.695984	0.00861787	0.617288	-1.61999
ENSMUSG00000051403	protein phosphatase 1, regulatory subunit 37 [Source:MGI Symbol;Acc:MGI:2687042]	Ppp1r37	protein_coding	9.05212	19.6098	-0.696041	0.00485279	0.617264	-1.62005
ENSMUSG00000052752	TNF receptor-associated factor 7 [Source:MGI Symbol;Acc:MGI:3042141]	Traf7	protein_coding	16.9921	45.3857	-0.696045	0.00222402	0.617262	-1.62006
ENSMUSG00000020280	pseudouridylate synthase 10 [Source:MGI Symbol;Acc:MGI:1921717]	Pus10	protein_coding	5.8331	14.457	-0.696451	0.0176292	0.617088	-1.62051
ENSMUSG00000027199	glycine amidinotransferase (L-arginine:glycine amidinotransferase) [Source:MGI Symbol;Acc:MGI:1914342]	Gatm	protein_coding	10.7983	28.3668	-0.696947	0.000413276	0.616876	-1.62107
ENSMUSG00000006191	CDK5 regulatory subunit associated protein 1-like 1 [Source:MGI Symbol;Acc:MGI:1921765]	Cdkal1	protein_coding	2.59108	7.65477	-0.697157	0.0031569	0.616787	-1.62131
ENSMUSG00000017679	tocopherol (alpha) transfer protein-like [Source:MGI Symbol;Acc:MGI:1923330]	Ttpal	protein_coding	5.79948	12.0406	-0.697414	0.0165732	0.616676	-1.6216
ENSMUSG00000058301	UPF1 regulator of nonsense transcripts homolog (yeast) [Source:MGI Symbol;Acc:MGI:107995]	Upf1	protein_coding	15.1759	35.8123	-0.69765	0.00798905	0.616576	-1.62186
ENSMUSG00000037608	BCL2-associated transcription factor 1 [Source:MGI Symbol;Acc:MGI:1917580]	Bclaf1	protein_coding	13.02	33.4612	-0.697928	0.00658773	0.616457	-1.62217
ENSMUSG00000028028	alpha-kinase 1 [Source:MGI Symbol;Acc:MGI:1918731]	Alpk1	protein_coding	1.31954	6.32486	-0.69864	0.0369666	0.616153	-1.62297
ENSMUSG00000026269	arginyl aminopeptidase (aminopeptidase B)-like 1 [Source:MGI Symbol;Acc:MGI:1914170]	Rnpepl1	protein_coding	18.1068	63.8671	-0.698802	0.00733746	0.616084	-1.62316
ENSMUSG00000046841	cytoskeleton-associated protein 4 [Source:MGI Symbol;Acc:MGI:2444926]	Ckap4	protein_coding	4.02051	10.3747	-0.699045	0.026164	0.61598	-1.62343
ENSMUSG00000002052	SPT6, histone chaperone and transcription elongation factor [Source:MGI Symbol;Acc:MGI:107726]	Supt6	protein_coding	13.5334	29.4162	-0.69992	0.0359486	0.615606	-1.62442
ENSMUSG00000020776	Fas (TNFRSF6) binding factor 1 [Source:MGI Symbol;Acc:MGI:1922033]	Fbf1	protein_coding	1.84704	4.90936	-0.699937	0.000680798	0.615599	-1.62443
ENSMUSG00000031828	kelch-like 36 [Source:MGI Symbol;Acc:MGI:2385305]	Klhl36	protein_coding	7.79343	17.0061	-0.699991	0.0173367	0.615576	-1.62449
ENSMUSG00000033075	SUMO1/sentrin specific peptidase 1 [Source:MGI Symbol;Acc:MGI:2445054]	Senp1	protein_coding	3.35051	8.41402	-0.700114	0.0014542	0.615523	-1.62463
ENSMUSG00000030199	ets variant 6 [Source:MGI Symbol;Acc:MGI:109336]	Etv6	protein_coding	5.66769	13.9165	-0.700446	0.00910433	0.615382	-1.62501
ENSMUSG00000030872	golgi associated, gamma adaptin ear containing, ARF binding protein 2 [Source:MGI Symbol;Acc:MGI:1921355]	Gga2	protein_coding	22.7694	53.2585	-0.700529	0.000401268	0.615346	-1.6251
ENSMUSG00000026153	family with sequence similarity 135, member A [Source:MGI Symbol;Acc:MGI:1915437]	Fam135a	protein_coding	2.05651	4.24465	-0.700643	0.0386951	0.615298	-1.62523
ENSMUSG00000032637	ataxin 2-like [Source:MGI Symbol;Acc:MGI:2446242]	Atxn2l	protein_coding	32.8724	72.2614	-0.700725	0.0452803	0.615263	-1.62532
ENSMUSG00000028886	EYA transcriptional coactivator and phosphatase 3 [Source:MGI Symbol;Acc:MGI:109339]	Eya3	protein_coding	8.31382	19.8998	-0.700978	0.00177457	0.615155	-1.62561
ENSMUSG00000022827	RAB, member RAS oncogene family-like 3 [Source:MGI Symbol;Acc:MGI:1914907]	Rabl3	protein_coding	2.0548	5.74343	-0.701369	0.0234312	0.614988	-1.62605
ENSMUSG00000037013	SS18, nBAF chromatin remodeling complex subunit [Source:MGI Symbol;Acc:MGI:107708]	Ss18	protein_coding	13.8198	33.3117	-0.70141	0.0129854	0.614971	-1.62609
ENSMUSG00000022130	TDP-glucose 4,6-dehydratase [Source:MGI Symbol;Acc:MGI:1923605]	Tgds	protein_coding	5.50391	11.3473	-0.701584	0.0144741	0.614897	-1.62629
ENSMUSG00000001415	Smg-5 homolog, nonsense mediated mRNA decay factor (C. elegans) [Source:MGI Symbol;Acc:MGI:2447364]	Smg5	protein_coding	15.0811	43.1418	-0.701606	0.000269754	0.614887	-1.62631
ENSMUSG00000046201	SR-related CTD-associated factor 8 [Source:MGI Symbol;Acc:MGI:1925212]	Scaf8	protein_coding	6.5422	14.4368	-0.701617	0.0381299	0.614883	-1.62633
ENSMUSG00000008226	secernin 3 [Source:MGI Symbol;Acc:MGI:1921866]	Scrn3	protein_coding	3.06935	9.06386	-0.701727	0.00537147	0.614836	-1.62645
ENSMUSG00000028874	FGR proto-oncogene, Src family tyrosine kinase [Source:MGI Symbol;Acc:MGI:95527]	Fgr	protein_coding	73.3549	156.521	-0.702588	0.00456643	0.614469	-1.62742
ENSMUSG00000026393	NIMA (never in mitosis gene a)-related expressed kinase 7 [Source:MGI Symbol;Acc:MGI:1890645]	Nek7	protein_coding	15.9961	40.1153	-0.702845	0.000243464	0.61436	-1.62771
ENSMUSG00000034473	SEC22 homolog A, vesicle trafficking protein [Source:MGI Symbol;Acc:MGI:2447876]	Sec22a	protein_coding	2.66256	6.09088	-0.70296	0.00437435	0.614311	-1.62784
ENSMUSG00000027668	mitofusin 1 [Source:MGI Symbol;Acc:MGI:1914664]	Mfn1	protein_coding	5.3985	12.7015	-0.703246	0.00265132	0.614189	-1.62816
ENSMUSG00000021028	MAP3K12 binding inhibitory protein 1 [Source:MGI Symbol;Acc:MGI:1918320]	Mbip	protein_coding	6.00187	10.4031	-0.703603	0.0167731	0.614037	-1.62857
ENSMUSG00000027255	ADP-ribosylation factor GTPase activating protein 2 [Source:MGI Symbol;Acc:MGI:1924288]	Arfgap2	protein_coding	26.1331	54.3209	-0.704039	0.0131453	0.613851	-1.62906
ENSMUSG00000033417	CDK2 associated, cullin domain 1 [Source:MGI Symbol;Acc:MGI:1926082]	Cacul1	protein_coding	19.5528	45.7228	-0.704382	0.000557234	0.613705	-1.62945
ENSMUSG00000043895	sphingosine-1-phosphate receptor 2 [Source:MGI Symbol;Acc:MGI:99569]	S1pr2	protein_coding	8.80305	19.6306	-0.704404	0.0377074	0.613696	-1.62947
ENSMUSG00000038215	centrosomal protein 44 [Source:MGI Symbol;Acc:MGI:3525111]	Cep44	protein_coding	2.56818	5.25112	-0.705036	0.0386567	0.613427	-1.63019
ENSMUSG00000004508	growth factor receptor bound protein 2-associated protein 2 [Source:MGI Symbol;Acc:MGI:1333854]	Gab2	protein_coding	12.1994	27.6515	-0.705524	0.029928	0.61322	-1.63074
ENSMUSG00000015087	RAB, member RAS oncogene family-like 6 [Source:MGI Symbol;Acc:MGI:2442633]	Rabl6	protein_coding	14.3759	34.5794	-0.705556	0.000540368	0.613206	-1.63077
ENSMUSG00000024002	bromodomain containing 4 [Source:MGI Symbol;Acc:MGI:1888520]	Brd4	protein_coding	4.52077	9.06443	-0.706063	0.0046204	0.612991	-1.63135
ENSMUSG00000036104	RAB3 GTPase activating protein subunit 1 [Source:MGI Symbol;Acc:MGI:2445001]	Rab3gap1	protein_coding	6.18187	16.497	-0.706378	0.01017	0.612857	-1.6317
ENSMUSG00000007570	Fanconi anemia, complementation group E [Source:MGI Symbol;Acc:MGI:1920025]	Fance	protein_coding	7.14758	18.1219	-0.706468	0.00731984	0.612819	-1.6318
ENSMUSG00000020910	ADP-ribose/CDP-alcohol diphosphatase, manganese dependent [Source:MGI Symbol;Acc:MGI:1913608]	Adprm	protein_coding	7.04876	15.9147	-0.706775	0.0285897	0.612688	-1.63215
ENSMUSG00000028530	Janus kinase 1 [Source:MGI Symbol;Acc:MGI:96628]	Jak1	protein_coding	42.4893	90.9581	-0.706792	0.0280767	0.612681	-1.63217
ENSMUSG00000029816	glycoprotein (transmembrane) nmb [Source:MGI Symbol;Acc:MGI:1934765]	Gpnmb	protein_coding	2142.97	4533.79	-0.707062	0.0124621	0.612566	-1.63248
ENSMUSG00000029647	PAN3 poly(A) specific ribonuclease subunit [Source:MGI Symbol;Acc:MGI:1919837]	Pan3	protein_coding	3.58522	8.54824	-0.707089	0.00241521	0.612555	-1.63251
ENSMUSG00000025510	CD151 antigen [Source:MGI Symbol;Acc:MGI:1096360]	Cd151	protein_coding	39.2316	87.3806	-0.707409	0.0185515	0.612419	-1.63287
ENSMUSG00000040374	peroxisomal biogenesis factor 2 [Source:MGI Symbol;Acc:MGI:107486]	Pex2	protein_coding	20.8198	47.6471	-0.707482	0.00330158	0.612388	-1.63295
ENSMUSG00000034430	ZXD family zinc finger C [Source:MGI Symbol;Acc:MGI:1933108]	Zxdc	protein_coding	3.92214	11.8742	-0.707709	0.000541709	0.612292	-1.63321
ENSMUSG00000021039	SNW domain containing 1 [Source:MGI Symbol;Acc:MGI:1913604]	Snw1	protein_coding	16.0695	37.8208	-0.707846	0.0174295	0.612234	-1.63336
ENSMUSG00000006423	RIKEN cDNA C330007P06 gene [Source:MGI Symbol;Acc:MGI:1924894]	C330007P06Rik	protein_coding	11.6818	29.0609	-0.708062	0.00126919	0.612142	-1.63361
ENSMUSG00000027469	TPX2, microtubule-associated [Source:MGI Symbol;Acc:MGI:1919369]	Tpx2	protein_coding	2.4332	5.97082	-0.708222	0.0493708	0.612074	-1.63379
ENSMUSG00000024740	damage specific DNA binding protein 1 [Source:MGI Symbol;Acc:MGI:1202384]	Ddb1	protein_coding	67.2106	155.252	-0.708348	0.00546806	0.61202	-1.63393
ENSMUSG00000038861	phosphatidylinositol 4-kinase beta [Source:MGI Symbol;Acc:MGI:1334433]	Pi4kb	protein_coding	11.6607	23.4657	-0.708525	0.00482632	0.611945	-1.63413
ENSMUSG00000022253	NAD kinase 2, mitochondrial [Source:MGI Symbol;Acc:MGI:1915896]	Nadk2	protein_coding	0.81969	2.15782	-0.708589	0.0207584	0.611918	-1.6342
ENSMUSG00000029434	VPS33A CORVET/HOPS core subunit [Source:MGI Symbol;Acc:MGI:1924823]	Vps33a	protein_coding	11.6349	29.0388	-0.708965	0.00199432	0.611759	-1.63463
ENSMUSG00000016409	NFKB activating protein [Source:MGI Symbol;Acc:MGI:1914300]	Nkap	protein_coding	3.637	8.95856	-0.709164	0.00072594	0.611674	-1.63486
ENSMUSG00000028134	polypyrimidine tract binding protein 2 [Source:MGI Symbol;Acc:MGI:1860489]	Ptbp2	protein_coding	3.16959	5.27517	-0.709331	0.0430292	0.611604	-1.63505
ENSMUSG00000026104	signal transducer and activator of transcription 1 [Source:MGI Symbol;Acc:MGI:103063]	Stat1	protein_coding	12.5848	36.1752	-0.70957	0.00465916	0.611502	-1.63532
ENSMUSG00000031060	RNA binding motif protein 10 [Source:MGI Symbol;Acc:MGI:2384310]	Rbm10	protein_coding	6.91322	15.8695	-0.709676	0.0020243	0.611457	-1.63544
ENSMUSG00000030177	coiled-coil domain containing 77 [Source:MGI Symbol;Acc:MGI:1914450]	Ccdc77	protein_coding	0.718093	2.98839	-0.710171	0.0269439	0.611248	-1.636
ENSMUSG00000006010	odr4 GPCR localization factor homolog [Source:MGI Symbol;Acc:MGI:2385108]	Odr4	protein_coding	10.6069	22.4918	-0.710826	0.0310991	0.61097	-1.63674
ENSMUSG00000074064	malonyl-CoA decarboxylase [Source:MGI Symbol;Acc:MGI:1928485]	Mlycd	protein_coding	15.3094	35.9149	-0.711266	0.0343614	0.610784	-1.63724
ENSMUSG00000022964	transmembrane protein 50B [Source:MGI Symbol;Acc:MGI:1925225]	Tmem50b	protein_coding	27.2302	67.7213	-0.711441	2.71175e-05	0.61071	-1.63744
ENSMUSG00000066148	pre-mRNA processing factor 4 [Source:MGI Symbol;Acc:MGI:1917302]	Prpf4	protein_coding	2.42067	6.19825	-0.711444	0.00322205	0.610709	-1.63744
ENSMUSG00000053907	methionine adenosyltransferase II, alpha [Source:MGI Symbol;Acc:MGI:2443731]	Mat2a	protein_coding	41.1404	102.774	-0.711519	0.000319596	0.610677	-1.63753
ENSMUSG00000047022	mirror-image polydactyly 1 [Source:MGI Symbol;Acc:MGI:1920740]	Mipol1	protein_coding	0.300039	0.875262	-0.711695	0.00378131	0.610602	-1.63773
ENSMUSG00000020346	mannoside acetylglucosaminyltransferase 1 [Source:MGI Symbol;Acc:MGI:96973]	Mgat1	protein_coding	30.597	80.1123	-0.711883	0.000429156	0.610523	-1.63794
ENSMUSG00000032115	hypoxia up-regulated 1 [Source:MGI Symbol;Acc:MGI:108030]	Hyou1	protein_coding	48.9185	118.003	-0.712469	0.0173149	0.610275	-1.63861
ENSMUSG00000019810	fucosidase, alpha-L- 2, plasma [Source:MGI Symbol;Acc:MGI:1914098]	Fuca2	protein_coding	40.1811	78.8204	-0.712678	0.00375074	0.610186	-1.63884
ENSMUSG00000026553	coatomer protein complex subunit alpha [Source:MGI Symbol;Acc:MGI:1334462]	Copa	protein_coding	64.4616	143.192	-0.712857	0.0268058	0.610111	-1.63905
ENSMUSG00000021495	family with sequence similarity 193, member B [Source:MGI Symbol;Acc:MGI:2385851]	Fam193b	protein_coding	5.13734	17.4132	-0.71301	0.0119204	0.610046	-1.63922
ENSMUSG00000020069	heterogeneous nuclear ribonucleoprotein H3 [Source:MGI Symbol;Acc:MGI:1926462]	Hnrnph3	protein_coding	6.72518	10.5432	-0.713076	0.0383447	0.610018	-1.6393
ENSMUSG00000037049	sphingomyelin phosphodiesterase 1, acid lysosomal [Source:MGI Symbol;Acc:MGI:98325]	Smpd1	protein_coding	7.87669	21.2689	-0.713097	0.000873997	0.610009	-1.63932
ENSMUSG00000024122	3-phosphoinositide dependent protein kinase 1 [Source:MGI Symbol;Acc:MGI:1338068]	Pdpk1	protein_coding	8.7217	18.5465	-0.713103	0.0482947	0.610007	-1.63933
ENSMUSG00000026283	inhibitor of growth family, member 5 [Source:MGI Symbol;Acc:MGI:1922816]	Ing5	protein_coding	3.21985	8.39928	-0.71411	0.00286016	0.609581	-1.64047
ENSMUSG00000037415	RAN binding protein 10 [Source:MGI Symbol;Acc:MGI:1921584]	Ranbp10	protein_coding	6.61165	15.4919	-0.714512	0.0122393	0.609411	-1.64093
ENSMUSG00000020594	pumilio RNA-binding family member 2 [Source:MGI Symbol;Acc:MGI:1931751]	Pum2	protein_coding	22.4249	58.594	-0.714535	0.0246622	0.609402	-1.64095
ENSMUSG00000058624	guanine deaminase [Source:MGI Symbol;Acc:MGI:95678]	Gda	protein_coding	9.37045	22.409	-0.714676	0.00710059	0.609342	-1.64111
ENSMUSG00000025534	glucuronidase, beta [Source:MGI Symbol;Acc:MGI:95872]	Gusb	protein_coding	131.831	320.951	-0.714696	0.00154281	0.609334	-1.64114
ENSMUSG00000029672	family with sequence similarity 3, member C [Source:MGI Symbol;Acc:MGI:107892]	Fam3c	protein_coding	13.6684	33.3014	-0.715418	0.000881681	0.609029	-1.64196
ENSMUSG00000039917	rhomboid domain containing 2 [Source:MGI Symbol;Acc:MGI:1915612]	Rhbdd2	protein_coding	3.48386	8.36692	-0.715468	0.00809685	0.609008	-1.64202
ENSMUSG00000028868	WAS protein family, member 2 [Source:MGI Symbol;Acc:MGI:1098641]	Wasf2	protein_coding	21.8774	46.1058	-0.715609	0.0342142	0.608948	-1.64218
ENSMUSG00000028744	PQ loop repeat containing 2 [Source:MGI Symbol;Acc:MGI:2384837]	Pqlc2	protein_coding	9.6466	18.5302	-0.715922	0.0165645	0.608816	-1.64253
ENSMUSG00000022498	thioredoxin domain containing 11 [Source:MGI Symbol;Acc:MGI:1923620]	Txndc11	protein_coding	8.54431	21.9847	-0.716	0.0055399	0.608783	-1.64262
ENSMUSG00000097715	G protein-coupled receptor 137B, pseudogene [Source:MGI Symbol;Acc:MGI:3710533]	Gpr137b-ps	transcribed_unprocessed_pseudogene	39.7537	101.709	-0.716	0.0100392	0.608783	-1.64262
ENSMUSG00000034738	nitric oxide synthase trafficker [Source:MGI Symbol;Acc:MGI:3606242]	Nostrin	protein_coding	10.8094	26.2603	-0.716573	0.00255741	0.608541	-1.64327
ENSMUSG00000037946	FYVE, RhoGEF and PH domain containing 3 [Source:MGI Symbol;Acc:MGI:1353657]	Fgd3	protein_coding	4.87842	11.794	-0.716582	0.0251417	0.608538	-1.64328
ENSMUSG00000030314	autophagy related 7 [Source:MGI Symbol;Acc:MGI:1921494]	Atg7	protein_coding	25.2712	78.9677	-0.716596	0.0025765	0.608532	-1.6433
ENSMUSG00000020326	cyclin G1 [Source:MGI Symbol;Acc:MGI:102890]	Ccng1	protein_coding	32.3229	81.0552	-0.716668	0.00124196	0.608501	-1.64338
ENSMUSG00000030839	secretion regulating guanine nucleotide exchange factor [Source:MGI Symbol;Acc:MGI:1351630]	Sergef	protein_coding	6.98595	14.8303	-0.716779	0.00713331	0.608455	-1.64351
ENSMUSG00000056216	CCAAT/enhancer binding protein (C/EBP), gamma [Source:MGI Symbol;Acc:MGI:104982]	Cebpg	protein_coding	22.2656	52.0359	-0.717026	0.00497283	0.60835	-1.64379
ENSMUSG00000040188	secretory carrier membrane protein 2 [Source:MGI Symbol;Acc:MGI:1346518]	Scamp2	protein_coding	32.1377	81.5267	-0.717563	0.00100503	0.608124	-1.6444
ENSMUSG00000018209	serine/threonine kinase 4 [Source:MGI Symbol;Acc:MGI:1929004]	Stk4	protein_coding	17.322	43.0253	-0.717896	0.000134152	0.607983	-1.64478
ENSMUSG00000062822	RIKEN cDNA 4833420G17 gene [Source:MGI Symbol;Acc:MGI:1914642]	4833420G17Rik	protein_coding	5.52785	13.2671	-0.717919	0.00116807	0.607974	-1.64481
ENSMUSG00000023156	ribonuclease P 14 subunit [Source:MGI Symbol;Acc:MGI:1914303]	Rpp14	protein_coding	6.6595	16.0473	-0.71838	0.0157127	0.607779	-1.64533
ENSMUSG00000040771	O-acyl-ADP-ribose deacylase 1 [Source:MGI Symbol;Acc:MGI:2146818]	Oard1	protein_coding	7.82456	18.11	-0.719007	0.00915349	0.607515	-1.64605
ENSMUSG00000033732	splicing factor 3b, subunit 3 [Source:MGI Symbol;Acc:MGI:1289341]	Sf3b3	protein_coding	15.4307	36.6035	-0.719058	0.00961561	0.607494	-1.64611
ENSMUSG00000000826	DnaJ heat shock protein family (Hsp40) member C5 [Source:MGI Symbol;Acc:MGI:892995]	Dnajc5	protein_coding	27.5614	58.006	-0.719596	0.000363744	0.607267	-1.64672
ENSMUSG00000019822	sphingomyelin phosphodiesterase 2, neutral [Source:MGI Symbol;Acc:MGI:1278330]	Smpd2	protein_coding	11.6338	33.9914	-0.720469	0.0359486	0.6069	-1.64772
ENSMUSG00000039531	zinc finger containing ubiquitin peptidase 1 [Source:MGI Symbol;Acc:MGI:1919830]	Zup1	protein_coding	5.95745	8.05768	-0.720648	0.0256295	0.606825	-1.64792
ENSMUSG00000022568	scribbled planar cell polarity [Source:MGI Symbol;Acc:MGI:2145950]	Scrib	protein_coding	6.91685	16.0474	-0.720886	0.00182899	0.606725	-1.64819
ENSMUSG00000000131	exportin 6 [Source:MGI Symbol;Acc:MGI:2429950]	Xpo6	protein_coding	8.06738	20.8427	-0.721139	0.00503091	0.606618	-1.64848
ENSMUSG00000048058	low density lipoprotein receptor class A domain containing 3 [Source:MGI Symbol;Acc:MGI:2138856]	Ldlrad3	protein_coding	4.01982	15.1651	-0.72123	0.0320742	0.60658	-1.64859
ENSMUSG00000022621	RAB, member RAS oncogene family-like 2 [Source:MGI Symbol;Acc:MGI:1915958]	Rabl2	protein_coding	1.42529	4.12333	-0.721264	0.0238916	0.606566	-1.64863
ENSMUSG00000046897	zinc finger protein 740 [Source:MGI Symbol;Acc:MGI:1915994]	Zfp740	protein_coding	3.31435	9.37535	-0.721537	0.00807216	0.606451	-1.64894
ENSMUSG00000050931	sphingomyelin synthase 2 [Source:MGI Symbol;Acc:MGI:1921692]	Sgms2	protein_coding	7.7836	17.5504	-0.723152	0.0172681	0.605773	-1.65078
ENSMUSG00000033102	CDC14 cell division cycle 14B [Source:MGI Symbol;Acc:MGI:2441808]	Cdc14b	protein_coding	2.42868	9.53963	-0.723357	0.000229168	0.605687	-1.65102
ENSMUSG00000024287	THO complex 1 [Source:MGI Symbol;Acc:MGI:1919668]	Thoc1	protein_coding	10.2147	23.7265	-0.723685	0.0429633	0.605549	-1.65139
ENSMUSG00000041702	BTB (POZ) domain containing 7 [Source:MGI Symbol;Acc:MGI:1917858]	Btbd7	protein_coding	4.00075	9.70486	-0.724177	0.0430077	0.605342	-1.65196
ENSMUSG00000029209	glucosamine-6-phosphate deaminase 2 [Source:MGI Symbol;Acc:MGI:1915230]	Gnpda2	protein_coding	10.2207	21.552	-0.724475	0.00539898	0.605217	-1.6523
ENSMUSG00000017802	reticulophagy regulator family member 3 [Source:MGI Symbol;Acc:MGI:1915248]	Retreg3	protein_coding	17.353	37.5256	-0.724798	0.0252272	0.605082	-1.65267
ENSMUSG00000026662	selenophosphate synthetase 1 [Source:MGI Symbol;Acc:MGI:1923580]	Sephs1	protein_coding	4.72842	11.2319	-0.724992	0.000179857	0.605	-1.65289
ENSMUSG00000021484	lectin, mannose-binding 2 [Source:MGI Symbol;Acc:MGI:1914140]	Lman2	protein_coding	37.8318	92.2335	-0.724995	0.000294104	0.604999	-1.65289
ENSMUSG00000026207	SPEG complex locus [Source:MGI Symbol;Acc:MGI:109282]	Speg	protein_coding	26.6401	48.6546	-0.725019	0.00682414	0.604989	-1.65292
ENSMUSG00000041995	zinc finger, BED type containing 3 [Source:MGI Symbol;Acc:MGI:1919364]	Zbed3	protein_coding	1.76966	5.26564	-0.725661	0.033939	0.60472	-1.65366
ENSMUSG00000048701	coiled-coil domain containing 6 [Source:MGI Symbol;Acc:MGI:1923801]	Ccdc6	protein_coding	5.02697	13.6556	-0.72575	0.00167901	0.604683	-1.65376
ENSMUSG00000000711	RAB5B, member RAS oncogene family [Source:MGI Symbol;Acc:MGI:105938]	Rab5b	protein_coding	43.5235	102.838	-0.725905	0.000470148	0.604618	-1.65394
ENSMUSG00000042548	additional sex combs like 1 [Source:MGI Symbol;Acc:MGI:2684063]	Asxl1	protein_coding	3.84246	12.0364	-0.72612	0.000225161	0.604528	-1.65418
ENSMUSG00000016487	PTPRF interacting protein, binding protein 1 (liprin beta 1) [Source:MGI Symbol;Acc:MGI:1914783]	Ppfibp1	protein_coding	12.3937	33.0293	-0.726837	0.041127	0.604227	-1.65501
ENSMUSG00000005804	biogenesis of lysosomal organelles complex-1, subunit 6, pallidin [Source:MGI Symbol;Acc:MGI:1927580]	Bloc1s6	protein_coding	9.75262	22.9251	-0.727094	0.00631477	0.604119	-1.6553
ENSMUSG00000042870	target of myb1 trafficking protein [Source:MGI Symbol;Acc:MGI:1338026]	Tom1	protein_coding	34.4574	73.1293	-0.727738	0.000229828	0.60385	-1.65604
ENSMUSG00000006127	inositol polyphosphate 5-phosphatase K [Source:MGI Symbol;Acc:MGI:1194899]	Inpp5k	protein_coding	8.56893	18.7313	-0.728803	0.000753594	0.603404	-1.65726
ENSMUSG00000001229	dipeptidylpeptidase 9 [Source:MGI Symbol;Acc:MGI:2443967]	Dpp9	protein_coding	11.3243	30.9641	-0.728867	0.000345426	0.603378	-1.65734
ENSMUSG00000006262	MOB kinase activator 1B [Source:MGI Symbol;Acc:MGI:1915723]	Mob1b	protein_coding	7.95951	19.6046	-0.728918	0.0197419	0.603356	-1.6574
ENSMUSG00000037519	protein tyrosine phosphatase, receptor type, f polypeptide (PTPRF), interacting protein (liprin), alpha 1 [Source:MGI Symbol;Acc:MGI:1924750]	Ppfia1	protein_coding	7.56624	9.84965	-0.728972	0.0199846	0.603333	-1.65746
ENSMUSG00000026771	speckle-type BTB/POZ protein-like [Source:MGI Symbol;Acc:MGI:1924107]	Spopl	protein_coding	5.42928	9.38538	-0.729052	0.00188281	0.6033	-1.65755
ENSMUSG00000052688	RAB7B, member RAS oncogene family [Source:MGI Symbol;Acc:MGI:2442295]	Rab7b	protein_coding	30.4274	74.9932	-0.729496	0.00356538	0.603115	-1.65806
ENSMUSG00000025810	neuropilin 1 [Source:MGI Symbol;Acc:MGI:106206]	Nrp1	protein_coding	11.4561	31.1847	-0.73	0.00118928	0.602904	-1.65864
ENSMUSG00000027710	acyl-Coenzyme A dehydrogenase family, member 9 [Source:MGI Symbol;Acc:MGI:1914272]	Acad9	protein_coding	4.95282	14.6217	-0.730006	0.00532548	0.602902	-1.65865
ENSMUSG00000020741	clustered mitochondria (cluA/CLU1) homolog [Source:MGI Symbol;Acc:MGI:1921398]	Cluh	protein_coding	20.1064	55.8038	-0.730209	0.000221369	0.602816	-1.65888
ENSMUSG00000020792	exocyst complex component 7 [Source:MGI Symbol;Acc:MGI:1859270]	Exoc7	protein_coding	9.40447	22.4629	-0.730586	0.000504863	0.602659	-1.65931
ENSMUSG00000021629	solute carrier family 30 (zinc transporter), member 5 [Source:MGI Symbol;Acc:MGI:1916298]	Slc30a5	protein_coding	14.2565	34.2585	-0.730673	0.022811	0.602623	-1.65941
ENSMUSG00000027514	Z-DNA binding protein 1 [Source:MGI Symbol;Acc:MGI:1927449]	Zbp1	protein_coding	2.23706	8.08096	-0.730865	0.0309921	0.602543	-1.65963
ENSMUSG00000035173	coiled-coil domain containing 186 [Source:MGI Symbol;Acc:MGI:2445022]	Ccdc186	protein_coding	4.48566	10.4832	-0.731202	0.0318229	0.602402	-1.66002
ENSMUSG00000031969	acyl-Coenzyme A dehydrogenase family, member 8 [Source:MGI Symbol;Acc:MGI:1914198]	Acad8	protein_coding	5.27199	13.1395	-0.732021	0.0167539	0.60206	-1.66096
ENSMUSG00000032119	histone H4 transcription factor [Source:MGI Symbol;Acc:MGI:2429620]	Hinfp	protein_coding	1.92407	5.22885	-0.733011	0.000323552	0.601647	-1.6621
ENSMUSG00000027649	catenin, beta like 1 [Source:MGI Symbol;Acc:MGI:1913892]	Ctnnbl1	protein_coding	8.8503	21.1846	-0.733213	0.00366399	0.601563	-1.66234
ENSMUSG00000031631	cilia and flagella associated protein 97 [Source:MGI Symbol;Acc:MGI:1914006]	Cfap97	protein_coding	1.4269	4.85664	-0.733247	0.0283721	0.601548	-1.66238
ENSMUSG00000031985	glyceronephosphate O-acyltransferase [Source:MGI Symbol;Acc:MGI:1343460]	Gnpat	protein_coding	12.7092	33.7251	-0.73333	0.000259466	0.601514	-1.66247
ENSMUSG00000026571	DDB1 and CUL4 associated factor 6 [Source:MGI Symbol;Acc:MGI:1921356]	Dcaf6	protein_coding	2.97409	7.73177	-0.733416	0.00367581	0.601478	-1.66257
ENSMUSG00000097855	RIKEN cDNA A930007I19 gene [Source:MGI Symbol;Acc:MGI:1925029]	A930007I19Rik	antisense	1.89134	4.20196	-0.733582	0.0132467	0.601409	-1.66276
ENSMUSG00000037376	tRNA methyltransferase 6 [Source:MGI Symbol;Acc:MGI:1914176]	Trmt6	protein_coding	6.29838	15.271	-0.733777	0.000137828	0.601328	-1.66299
ENSMUSG00000029403	cyclin-dependent kinase-like 2 (CDC2-related kinase) [Source:MGI Symbol;Acc:MGI:1858227]	Cdkl2	protein_coding	5.2466	15.8049	-0.734096	0.00184852	0.601194	-1.66336
ENSMUSG00000005621	zinc finger protein 592 [Source:MGI Symbol;Acc:MGI:2443541]	Zfp592	protein_coding	4.99334	9.88085	-0.734156	0.00187577	0.60117	-1.66342
ENSMUSG00000033335	dynamin 2 [Source:MGI Symbol;Acc:MGI:109547]	Dnm2	protein_coding	50.4886	122.264	-0.734164	0.00197465	0.601166	-1.66343
ENSMUSG00000102869	RIKEN cDNA 2900097C17 gene [Source:MGI Symbol;Acc:MGI:1914767]	2900097C17Rik	lincRNA	42.0583	104.272	-0.734473	0.000522547	0.601038	-1.66379
ENSMUSG00000027641	RB transcriptional corepressor like 1 [Source:MGI Symbol;Acc:MGI:103300]	Rbl1	protein_coding	4.24846	12.3982	-0.734999	0.0217162	0.600818	-1.6644
ENSMUSG00000037174	E74-like factor 2 [Source:MGI Symbol;Acc:MGI:1916507]	Elf2	protein_coding	8.79119	26.5277	-0.735292	0.000857125	0.600696	-1.66473
ENSMUSG00000032185	coactivator-associated arginine methyltransferase 1 [Source:MGI Symbol;Acc:MGI:1913208]	Carm1	protein_coding	11.5298	23.3033	-0.735636	0.0108888	0.600553	-1.66513
ENSMUSG00000015488	calcium channel flower domain containing 1 [Source:MGI Symbol;Acc:MGI:1924317]	Cacfd1	protein_coding	7.35416	20.3159	-0.735817	0.0212815	0.600478	-1.66534
ENSMUSG00000038482	transcription factor Dp 1 [Source:MGI Symbol;Acc:MGI:101934]	Tfdp1	protein_coding	7.56646	18.9411	-0.735906	0.000493502	0.600441	-1.66544
ENSMUSG00000035248	terminal uridylyl transferase 7 [Source:MGI Symbol;Acc:MGI:2387179]	Tut7	protein_coding	13.7966	24.957	-0.73591	0.0261643	0.600439	-1.66545
ENSMUSG00000028988	catenin beta interacting protein 1 [Source:MGI Symbol;Acc:MGI:1915756]	Ctnnbip1	protein_coding	9.79864	21.5355	-0.736045	0.0104375	0.600383	-1.6656
ENSMUSG00000035967	integrator complex subunit 6 like [Source:MGI Symbol;Acc:MGI:2442593]	Ints6l	protein_coding	3.30692	7.4234	-0.736327	0.0338375	0.600266	-1.66593
ENSMUSG00000026162	non-homologous end joining factor 1 [Source:MGI Symbol;Acc:MGI:1922820]	Nhej1	protein_coding	0.179345	0	-0.736453	0.0358841	0.600213	-1.66607
ENSMUSG00000024811	tankyrase, TRF1-interacting ankyrin-related ADP-ribose polymerase 2 [Source:MGI Symbol;Acc:MGI:1921743]	Tnks2	protein_coding	19.4749	46.0692	-0.736803	0.0322608	0.600068	-1.66648
ENSMUSG00000041236	VPS41 HOPS complex subunit [Source:MGI Symbol;Acc:MGI:1929215]	Vps41	protein_coding	28.7268	69.6947	-0.737499	7.56884e-05	0.599778	-1.66728
ENSMUSG00000053460	gamma-glutamyl carboxylase [Source:MGI Symbol;Acc:MGI:1927655]	Ggcx	protein_coding	2.56513	6.66282	-0.737739	0.0444957	0.599679	-1.66756
ENSMUSG00000035824	thymidine kinase 2, mitochondrial [Source:MGI Symbol;Acc:MGI:1913266]	Tk2	protein_coding	9.41066	21.4917	-0.737829	0.000609321	0.599641	-1.66766
ENSMUSG00000028042	zinc finger and BTB domain containing 7B [Source:MGI Symbol;Acc:MGI:102755]	Zbtb7b	protein_coding	23.7094	49.7469	-0.738206	0.0325644	0.599484	-1.6681
ENSMUSG00000025511	tetraspanin 4 [Source:MGI Symbol;Acc:MGI:1928097]	Tspan4	protein_coding	30.3065	56.1062	-0.738311	0.0431176	0.599441	-1.66822
ENSMUSG00000032902	solute carrier family 16 (monocarboxylic acid transporters), member 1 [Source:MGI Symbol;Acc:MGI:106013]	Slc16a1	protein_coding	11.9532	27.0847	-0.738465	0.0192463	0.599377	-1.6684
ENSMUSG00000056763	centrosome and spindle pole associated protein 1 [Source:MGI Symbol;Acc:MGI:2681832]	Cspp1	protein_coding	1.49159	5.13345	-0.73867	0.0318254	0.599291	-1.66864
ENSMUSG00000024908	protein phosphatase 6, regulatory subunit 3 [Source:MGI Symbol;Acc:MGI:1921807]	Ppp6r3	protein_coding	8.84169	23.0964	-0.738777	0.00255206	0.599247	-1.66876
ENSMUSG00000030678	MYC-associated zinc finger protein (purine-binding transcription factor) [Source:MGI Symbol;Acc:MGI:1338823]	Maz	protein_coding	40.6625	102.521	-0.738844	0.00200842	0.599219	-1.66884
ENSMUSG00000029925	thromboxane A synthase 1, platelet [Source:MGI Symbol;Acc:MGI:98497]	Tbxas1	protein_coding	47.0538	93.6288	-0.739026	0.0131197	0.599144	-1.66905
ENSMUSG00000042082	arylsulfatase B [Source:MGI Symbol;Acc:MGI:88075]	Arsb	protein_coding	3.07265	8.33347	-0.739143	0.00236808	0.599095	-1.66918
ENSMUSG00000025332	lysine (K)-specific demethylase 5C [Source:MGI Symbol;Acc:MGI:99781]	Kdm5c	protein_coding	9.31006	19.9576	-0.739511	0.0490436	0.598942	-1.66961
ENSMUSG00000025277	abhydrolase domain containing 6 [Source:MGI Symbol;Acc:MGI:1913332]	Abhd6	protein_coding	1.61823	5.81548	-0.739654	0.0463664	0.598883	-1.66977
ENSMUSG00000016510	mitochondrial translational initiation factor 3 [Source:MGI Symbol;Acc:MGI:1923616]	Mtif3	protein_coding	5.20152	10.8968	-0.739832	0.0364757	0.598809	-1.66998
ENSMUSG00000078485	pleckstrin homology domain containing, family N member 1 [Source:MGI Symbol;Acc:MGI:2387630]	Plekhn1	protein_coding	9.09439	18.3114	-0.740039	0.0107454	0.598723	-1.67022
ENSMUSG00000002365	sorting nexin 9 [Source:MGI Symbol;Acc:MGI:1913866]	Snx9	protein_coding	19.8205	47.2818	-0.740297	0.00106677	0.598616	-1.67052
ENSMUSG00000044456	Ras and Rab interactor 3 [Source:MGI Symbol;Acc:MGI:2385708]	Rin3	protein_coding	13.8404	33.5331	-0.740476	0.00861787	0.598542	-1.67073
ENSMUSG00000024493	leucyl-tRNA synthetase [Source:MGI Symbol;Acc:MGI:1913808]	Lars	protein_coding	11.5285	25.6203	-0.740623	0.00749197	0.598481	-1.6709
ENSMUSG00000024300	myosin IF [Source:MGI Symbol;Acc:MGI:107711]	Myo1f	protein_coding	185.263	527.05	-0.740675	0.00100922	0.598459	-1.67096
ENSMUSG00000027845	DNA cross-link repair 1B [Source:MGI Symbol;Acc:MGI:2156057]	Dclre1b	protein_coding	3.90724	10.5061	-0.740915	0.00340958	0.59836	-1.67124
ENSMUSG00000022415	synaptogyrin 1 [Source:MGI Symbol;Acc:MGI:1328323]	Syngr1	protein_coding	24.1259	46.7857	-0.740933	0.0185109	0.598352	-1.67126
ENSMUSG00000029578	WD repeat domain, phosphoinositide interacting 2 [Source:MGI Symbol;Acc:MGI:1923831]	Wipi2	protein_coding	5.59664	15.4545	-0.741252	0.0226123	0.59822	-1.67163
ENSMUSG00000029012	origin recognition complex, subunit 5 [Source:MGI Symbol;Acc:MGI:1347044]	Orc5	protein_coding	5.35712	17.9198	-0.741383	0.00151641	0.598166	-1.67178
ENSMUSG00000036026	transmembrane protein 63b [Source:MGI Symbol;Acc:MGI:2387609]	Tmem63b	protein_coding	15.8557	37.2658	-0.741488	0.0353864	0.598122	-1.6719
ENSMUSG00000018733	peroxisomal biogenesis factor 12 [Source:MGI Symbol;Acc:MGI:2144177]	Pex12	protein_coding	2.59364	6.81192	-0.74205	0.00614141	0.597889	-1.67255
ENSMUSG00000003809	glutaryl-Coenzyme A dehydrogenase [Source:MGI Symbol;Acc:MGI:104541]	Gcdh	protein_coding	6.18627	14.9754	-0.742209	0.00597182	0.597823	-1.67274
ENSMUSG00000031696	VPS35 retromer complex component [Source:MGI Symbol;Acc:MGI:1890467]	Vps35	protein_coding	103.874	217.737	-0.742583	0.0310446	0.597668	-1.67317
ENSMUSG00000028059	rho/rac guanine nucleotide exchange factor (GEF) 2 [Source:MGI Symbol;Acc:MGI:103264]	Arhgef2	protein_coding	29.1183	60.4631	-0.742725	0.00771306	0.59761	-1.67333
ENSMUSG00000027495	family with sequence similarity 210, member B [Source:MGI Symbol;Acc:MGI:1914267]	Fam210b	protein_coding	2.75393	6.83008	-0.742742	0.0472829	0.597602	-1.67335
ENSMUSG00000029920	SWI/SNF-related, matrix-associated actin-dependent regulator of chromatin, subfamily a, containing DEAD/H box 1 [Source:MGI Symbol;Acc:MGI:95453]	Smarcad1	protein_coding	7.50204	13.3986	-0.743181	0.00475155	0.597421	-1.67386
ENSMUSG00000034377	tubby like protein 4 [Source:MGI Symbol;Acc:MGI:1916092]	Tulp4	protein_coding	12.6908	24.4663	-0.743887	0.00225654	0.597128	-1.67468
ENSMUSG00000032583	MON1 homolog A, secretory traffciking associated [Source:MGI Symbol;Acc:MGI:1920075]	Mon1a	protein_coding	6.92958	13.6931	-0.743997	0.00183258	0.597083	-1.67481
ENSMUSG00000023938	alanyl-tRNA synthetase 2, mitochondrial [Source:MGI Symbol;Acc:MGI:2681839]	Aars2	protein_coding	2.57764	6.84976	-0.744051	0.0132283	0.59706	-1.67487
ENSMUSG00000042605	ataxin 2 [Source:MGI Symbol;Acc:MGI:1277223]	Atxn2	protein_coding	3.86053	7.4739	-0.744413	0.00739235	0.596911	-1.67529
ENSMUSG00000042229	RAB interacting factor [Source:MGI Symbol;Acc:MGI:2138605]	Rabif	protein_coding	6.5851	15.7385	-0.744848	0.00339867	0.596731	-1.6758
ENSMUSG00000027598	itchy, E3 ubiquitin protein ligase [Source:MGI Symbol;Acc:MGI:1202301]	Itch	protein_coding	10.6988	31.4839	-0.745223	0.000201645	0.596576	-1.67623
ENSMUSG00000034931	DEAH (Asp-Glu-Ala-His) box polypeptide 8 [Source:MGI Symbol;Acc:MGI:1306823]	Dhx8	protein_coding	7.30319	17.589	-0.745404	0.000210071	0.596501	-1.67644
ENSMUSG00000020070	RUN and FYVE domain-containing 2 [Source:MGI Symbol;Acc:MGI:1917682]	Rufy2	protein_coding	2.3728	7.65156	-0.745688	0.00303601	0.596383	-1.67677
ENSMUSG00000051351	zinc finger protein 46 [Source:MGI Symbol;Acc:MGI:99192]	Zfp46	protein_coding	1.55454	4.15218	-0.745803	0.00806629	0.596336	-1.67691
ENSMUSG00000020919	signal transducer and activator of transcription 5B [Source:MGI Symbol;Acc:MGI:103035]	Stat5b	protein_coding	15.8083	34.0219	-0.745864	0.00476861	0.596311	-1.67698
ENSMUSG00000002413	Braf transforming gene [Source:MGI Symbol;Acc:MGI:88190]	Braf	protein_coding	2.7653	5.75334	-0.746566	0.0451816	0.596021	-1.67779
ENSMUSG00000068250	antagonist of mitotic exit network 1 [Source:MGI Symbol;Acc:MGI:2442933]	Amn1	protein_coding	3.24836	5.97081	-0.746709	0.0244047	0.595962	-1.67796
ENSMUSG00000037907	ankyrin repeat domain 13b [Source:MGI Symbol;Acc:MGI:2144501]	Ankrd13b	protein_coding	11.4412	27.5273	-0.746796	0.00562834	0.595926	-1.67806
ENSMUSG00000049657	zinc finger and BTB domain containing 5 [Source:MGI Symbol;Acc:MGI:1924601]	Zbtb5	protein_coding	1.14317	2.9593	-0.746971	0.0114059	0.595853	-1.67827
ENSMUSG00000032633	folliculin [Source:MGI Symbol;Acc:MGI:2442184]	Flcn	protein_coding	26.373	59.9802	-0.747023	0.000586565	0.595832	-1.67833
ENSMUSG00000031858	MAU2 sister chromatid cohesion factor [Source:MGI Symbol;Acc:MGI:1921799]	Mau2	protein_coding	8.67922	24.2632	-0.747037	0.0153422	0.595826	-1.67834
ENSMUSG00000016495	plasminogen receptor, C-terminal lysine transmembrane protein [Source:MGI Symbol;Acc:MGI:1915009]	Plgrkt	protein_coding	53.979	111.461	-0.747137	0.000702526	0.595785	-1.67846
ENSMUSG00000070871	cyclin Y-like 1 [Source:MGI Symbol;Acc:MGI:2138614]	Ccnyl1	protein_coding	3.04852	9.09543	-0.747525	0.0483571	0.595625	-1.67891
ENSMUSG00000029759	paraoxonase 3 [Source:MGI Symbol;Acc:MGI:106686]	Pon3	protein_coding	37.158	79.1977	-0.74757	0.0151616	0.595606	-1.67896
ENSMUSG00000031715	SWI/SNF related, matrix associated, actin dependent regulator of chromatin, subfamily a, member 5 [Source:MGI Symbol;Acc:MGI:1935129]	Smarca5	protein_coding	16.3101	36.9361	-0.747637	0.0244043	0.595578	-1.67904
ENSMUSG00000026103	glutaminase [Source:MGI Symbol;Acc:MGI:95752]	Gls	protein_coding	31.7619	71.6079	-0.74799	0.00830553	0.595433	-1.67945
ENSMUSG00000074698	casein kinase 2, alpha 1 polypeptide [Source:MGI Symbol;Acc:MGI:88543]	Csnk2a1	protein_coding	18.3462	45.5173	-0.748126	0.00153085	0.595376	-1.67961
ENSMUSG00000039449	pre-mRNA processing factor 18 [Source:MGI Symbol;Acc:MGI:1914479]	Prpf18	protein_coding	9.05679	21.2972	-0.748724	0.00193976	0.59513	-1.68031
ENSMUSG00000027465	TBC1 domain family, member 20 [Source:MGI Symbol;Acc:MGI:1914481]	Tbc1d20	protein_coding	54.5211	135.706	-0.748904	0.00302892	0.595055	-1.68052
ENSMUSG00000074419	predicted gene 15448 [Source:MGI Symbol;Acc:MGI:3705216]	Gm15448	protein_coding	5.44125	10.5742	-0.748958	0.0297225	0.595033	-1.68058
ENSMUSG00000022139	muscleblind like splicing factor 2 [Source:MGI Symbol;Acc:MGI:2145597]	Mbnl2	protein_coding	9.53788	21.4506	-0.749082	0.0484761	0.594982	-1.68072
ENSMUSG00000032309	F-box protein 22 [Source:MGI Symbol;Acc:MGI:1926014]	Fbxo22	protein_coding	21.567	43.0957	-0.749268	0.0127813	0.594905	-1.68094
ENSMUSG00000041132	NEDD4 binding protein 2-like 1 [Source:MGI Symbol;Acc:MGI:2140872]	N4bp2l1	protein_coding	11.7172	27.7951	-0.749631	0.00279922	0.594756	-1.68136
ENSMUSG00000032582	RNA binding motif protein 6 [Source:MGI Symbol;Acc:MGI:1338037]	Rbm6	protein_coding	8.48587	22.9487	-0.74968	0.000923216	0.594735	-1.68142
ENSMUSG00000056211	R3H domain containing 1 [Source:MGI Symbol;Acc:MGI:2448514]	R3hdm1	protein_coding	1.72161	6.71801	-0.749805	0.0015635	0.594684	-1.68157
ENSMUSG00000032705	exonuclease 3'-5' domain containing 2 [Source:MGI Symbol;Acc:MGI:1922485]	Exd2	protein_coding	3.468	8.62891	-0.750073	0.00566446	0.594573	-1.68188
ENSMUSG00000025199	conserved helix-loop-helix ubiquitous kinase [Source:MGI Symbol;Acc:MGI:99484]	Chuk	protein_coding	16.6902	37.8222	-0.750373	0.0300908	0.59445	-1.68223
ENSMUSG00000096210	H1.0 linker histone [Source:MGI Symbol;Acc:MGI:95893]	H1f0	protein_coding	25.1294	64.366	-0.750761	0.00189607	0.59429	-1.68268
ENSMUSG00000025544	transmembrane 9 superfamily member 2 [Source:MGI Symbol;Acc:MGI:1915309]	Tm9sf2	protein_coding	37.2798	90.0864	-0.751379	0.00237965	0.594035	-1.6834
ENSMUSG00000024037	WD repeat domain 4 [Source:MGI Symbol;Acc:MGI:1889002]	Wdr4	protein_coding	4.10086	9.40641	-0.751441	0.000500842	0.59401	-1.68347
ENSMUSG00000031383	dual specificity phosphatase 9 [Source:MGI Symbol;Acc:MGI:2387107]	Dusp9	protein_coding	3.59618	9.13778	-0.751793	0.00150033	0.593865	-1.68388
ENSMUSG00000020818	major facilitator superfamily domain containing 11 [Source:MGI Symbol;Acc:MGI:1917150]	Mfsd11	protein_coding	13.6769	36.2854	-0.752132	0.00330158	0.593725	-1.68428
ENSMUSG00000070420	zinc finger and SCAN domain containing 25 [Source:MGI Symbol;Acc:MGI:3647079]	Zscan25	protein_coding	3.47006	8.50647	-0.752559	0.0461251	0.59355	-1.68478
ENSMUSG00000059475	zinc finger protein 426 [Source:MGI Symbol;Acc:MGI:1920248]	Zfp426	protein_coding	2.13547	6.41539	-0.753127	0.00426229	0.593316	-1.68544
ENSMUSG00000013236	protein tyrosine phosphatase, receptor type, S [Source:MGI Symbol;Acc:MGI:97815]	Ptprs	protein_coding	1.40883	5.35719	-0.753211	0.000704166	0.593282	-1.68554
ENSMUSG00000038696	mitogen-activated protein kinase associated protein 1 [Source:MGI Symbol;Acc:MGI:2444554]	Mapkap1	protein_coding	11.7609	36.5207	-0.753357	0.000612128	0.593222	-1.68571
ENSMUSG00000026806	DEAD/H (Asp-Glu-Ala-Asp/His) box polypeptide 31 [Source:MGI Symbol;Acc:MGI:2682639]	Ddx31	protein_coding	4.60385	11.1851	-0.753448	0.000770293	0.593184	-1.68582
ENSMUSG00000074604	microsomal glutathione S-transferase 2 [Source:MGI Symbol;Acc:MGI:2448481]	Mgst2	protein_coding	20.1964	37.7582	-0.753566	0.0134232	0.593136	-1.68596
ENSMUSG00000023143	N-acetylglucosamine-1-phosphodiester alpha-N-acetylglucosaminidase [Source:MGI Symbol;Acc:MGI:1351598]	Nagpa	protein_coding	33.548	83.248	-0.753727	0.000357859	0.593069	-1.68614
ENSMUSG00000026618	isoleucine-tRNA synthetase 2, mitochondrial [Source:MGI Symbol;Acc:MGI:1919586]	Iars2	protein_coding	10.2515	25.8491	-0.754021	0.00483915	0.592948	-1.68649
ENSMUSG00000036249	RNA binding motif protein 43 [Source:MGI Symbol;Acc:MGI:1918934]	Rbm43	protein_coding	10.9513	27.8222	-0.754718	0.00184977	0.592662	-1.6873
ENSMUSG00000020053	insulin-like growth factor 1 [Source:MGI Symbol;Acc:MGI:96432]	Igf1	protein_coding	34.7367	72.9943	-0.754881	0.0126576	0.592595	-1.68749
ENSMUSG00000025465	enoyl Coenzyme A hydratase, short chain, 1, mitochondrial [Source:MGI Symbol;Acc:MGI:2136460]	Echs1	protein_coding	44.434	116.046	-0.754907	0.000773443	0.592584	-1.68752
ENSMUSG00000028101	protein inhibitor of activated STAT 3 [Source:MGI Symbol;Acc:MGI:1913126]	Pias3	protein_coding	3.11677	7.21819	-0.755035	0.00888512	0.592532	-1.68767
ENSMUSG00000037851	isoleucine-tRNA synthetase [Source:MGI Symbol;Acc:MGI:2145219]	Iars	protein_coding	8.19054	22.0252	-0.755096	0.00645899	0.592507	-1.68774
ENSMUSG00000026107	nucleic acid binding protein 1 [Source:MGI Symbol;Acc:MGI:1923258]	Nabp1	protein_coding	42.494	97.8147	-0.755322	0.0228664	0.592414	-1.68801
ENSMUSG00000058886	DEAF1, transcription factor [Source:MGI Symbol;Acc:MGI:1858496]	Deaf1	protein_coding	3.88206	9.26167	-0.755585	0.00330158	0.592306	-1.68832
ENSMUSG00000030801	K(lysine) acetyltransferase 8 [Source:MGI Symbol;Acc:MGI:1915023]	Kat8	protein_coding	5.10944	14.1374	-0.755719	0.00601969	0.592251	-1.68847
ENSMUSG00000051177	phospholipase C, beta 1 [Source:MGI Symbol;Acc:MGI:97613]	Plcb1	protein_coding	2.8076	12.3085	-0.756121	0.0351956	0.592086	-1.68894
ENSMUSG00000022962	phosphoribosylglycinamide formyltransferase [Source:MGI Symbol;Acc:MGI:95654]	Gart	protein_coding	15.2951	38.4151	-0.757444	0.00774348	0.591543	-1.69049
ENSMUSG00000038375	transformation related protein 53 inducible nuclear protein 2 [Source:MGI Symbol;Acc:MGI:1915978]	Trp53inp2	protein_coding	29.5745	83.5129	-0.757657	0.000306336	0.591456	-1.69074
ENSMUSG00000038546	RAN binding protein 9 [Source:MGI Symbol;Acc:MGI:1928741]	Ranbp9	protein_coding	17.4204	34.8314	-0.757681	0.0135571	0.591446	-1.69077
ENSMUSG00000023942	solute carrier family 29 (nucleoside transporters), member 1 [Source:MGI Symbol;Acc:MGI:1927073]	Slc29a1	protein_coding	33.6929	88.4333	-0.759265	0.00334411	0.590797	-1.69263
ENSMUSG00000045382	chemokine (C-X-C motif) receptor 4 [Source:MGI Symbol;Acc:MGI:109563]	Cxcr4	protein_coding	61.6025	172.671	-0.759279	0.0200504	0.590791	-1.69264
ENSMUSG00000028948	nucleolar protein 9 [Source:MGI Symbol;Acc:MGI:1921285]	Nol9	protein_coding	5.17084	12.8301	-0.759327	0.0111972	0.590772	-1.6927
ENSMUSG00000022124	F-box and leucine-rich repeat protein 3 [Source:MGI Symbol;Acc:MGI:1354702]	Fbxl3	protein_coding	32.2163	65.7896	-0.759586	0.0489684	0.590666	-1.69301
ENSMUSG00000047412	zinc finger and BTB domain containing 44 [Source:MGI Symbol;Acc:MGI:1925123]	Zbtb44	protein_coding	2.74847	6.9126	-0.759667	0.00156866	0.590633	-1.6931
ENSMUSG00000028580	pumilio RNA-binding family member 1 [Source:MGI Symbol;Acc:MGI:1931749]	Pum1	protein_coding	7.89633	19.5265	-0.759864	0.00675606	0.590552	-1.69333
ENSMUSG00000020521	ring finger protein, transmembrane 1 [Source:MGI Symbol;Acc:MGI:1924142]	Rnft1	protein_coding	14.4151	34.1609	-0.76023	0.0147548	0.590402	-1.69376
ENSMUSG00000033174	monoglyceride lipase [Source:MGI Symbol;Acc:MGI:1346042]	Mgll	protein_coding	140.141	338.987	-0.760293	0.00101461	0.590377	-1.69383
ENSMUSG00000020821	kinesin family member 1C [Source:MGI Symbol;Acc:MGI:1098260]	Kif1c	protein_coding	55.577	133.13	-0.760986	0.000763559	0.590093	-1.69465
ENSMUSG00000034908	SID1 transmembrane family, member 2 [Source:MGI Symbol;Acc:MGI:2446134]	Sidt2	protein_coding	24.5902	63.8054	-0.761086	0.00189783	0.590052	-1.69477
ENSMUSG00000031924	cytochrome b5 type B [Source:MGI Symbol;Acc:MGI:1913677]	Cyb5b	protein_coding	31.0219	80.1988	-0.761161	1.2435e-05	0.590021	-1.69485
ENSMUSG00000022965	interferon gamma receptor 2 [Source:MGI Symbol;Acc:MGI:107654]	Ifngr2	protein_coding	28.1959	69.5795	-0.761436	0.000102168	0.589909	-1.69518
ENSMUSG00000014980	tRNA splicing endonuclease subunit 15 [Source:MGI Symbol;Acc:MGI:1913887]	Tsen15	protein_coding	6.23728	13.3368	-0.761519	0.0132619	0.589875	-1.69527
ENSMUSG00000026791	solute carrier family 2, (facilitated glucose transporter), member 8 [Source:MGI Symbol;Acc:MGI:1860103]	Slc2a8	protein_coding	3.85156	11.3613	-0.761588	0.0118761	0.589847	-1.69536
ENSMUSG00000031706	regulatory factor X, 1 (influences HLA class II expression) [Source:MGI Symbol;Acc:MGI:105982]	Rfx1	protein_coding	3.39568	10.2135	-0.76183	0.0288174	0.589748	-1.69564
ENSMUSG00000033629	3-hydroxyacyl-CoA dehydratase 3 [Source:MGI Symbol;Acc:MGI:1889341]	Hacd3	protein_coding	13.0722	33.9493	-0.761867	0.000250066	0.589733	-1.69568
ENSMUSG00000013646	SH3 binding domain protein 5 like [Source:MGI Symbol;Acc:MGI:1933124]	Sh3bp5l	protein_coding	3.36714	10.7681	-0.762121	0.00429591	0.589629	-1.69598
ENSMUSG00000021819	zinc finger SWIM-type containing 8 [Source:MGI Symbol;Acc:MGI:1919156]	Zswim8	protein_coding	16.9151	47.5884	-0.762459	0.00319819	0.589491	-1.69638
ENSMUSG00000031012	calcium/calmodulin-dependent serine protein kinase (MAGUK family) [Source:MGI Symbol;Acc:MGI:1309489]	Cask	protein_coding	2.70925	6.25702	-0.762469	0.014441	0.589486	-1.69639
ENSMUSG00000002107	CUGBP, Elav-like family member 2 [Source:MGI Symbol;Acc:MGI:1338822]	Celf2	protein_coding	9.28947	19.1039	-0.762474	0.00967171	0.589484	-1.6964
ENSMUSG00000062110	Sec1 family domain containing 2 [Source:MGI Symbol;Acc:MGI:2443446]	Scfd2	protein_coding	2.2069	6.02656	-0.762531	0.000541154	0.589461	-1.69646
ENSMUSG00000034959	RUN and cysteine rich domain containing beclin 1 interacting protein like [Source:MGI Symbol;Acc:MGI:2685590]	Rubcnl	protein_coding	1.97773	5.05359	-0.762734	0.0261092	0.589378	-1.6967
ENSMUSG00000030759	fatty acyl CoA reductase 1 [Source:MGI Symbol;Acc:MGI:1914670]	Far1	protein_coding	23.2683	60.5517	-0.763061	0.00434996	0.589245	-1.69709
ENSMUSG00000029634	ring finger protein (C3H2C3 type) 6 [Source:MGI Symbol;Acc:MGI:1921382]	Rnf6	protein_coding	15.4536	37.1352	-0.763463	0.00305653	0.589081	-1.69756
ENSMUSG00000018405	mitochondrial rRNA methyltransferase 1 [Source:MGI Symbol;Acc:MGI:2443470]	Mrm1	protein_coding	3.46131	8.97208	-0.763839	0.00662869	0.588927	-1.698
ENSMUSG00000024580	GrpE-like 2, mitochondrial [Source:MGI Symbol;Acc:MGI:1334416]	Grpel2	protein_coding	5.18322	11.8581	-0.763995	0.000361419	0.588863	-1.69819
ENSMUSG00000025235	Bardet-Biedl syndrome 4 (human) [Source:MGI Symbol;Acc:MGI:2143311]	Bbs4	protein_coding	1.29808	3.66974	-0.764475	0.0289962	0.588667	-1.69875
ENSMUSG00000027303	protein tyrosine phosphatase, receptor type, A [Source:MGI Symbol;Acc:MGI:97808]	Ptpra	protein_coding	12.8183	28.9178	-0.764773	0.0434821	0.588546	-1.6991
ENSMUSG00000050088	RIKEN cDNA 1600012H06 gene [Source:MGI Symbol;Acc:MGI:1915162]	1600012H06Rik	protein_coding	15.4435	36.3431	-0.764939	0.0283255	0.588478	-1.6993
ENSMUSG00000041491	centrosomal protein 78 [Source:MGI Symbol;Acc:MGI:1924386]	Cep78	protein_coding	7.15856	14.649	-0.765052	0.0427954	0.588432	-1.69943
ENSMUSG00000036646	mannosidase, alpha, class 1B, member 1 [Source:MGI Symbol;Acc:MGI:2684954]	Man1b1	protein_coding	12.2781	31.1666	-0.765088	0.000965709	0.588418	-1.69947
ENSMUSG00000029554	MAD1 mitotic arrest deficient 1-like 1 [Source:MGI Symbol;Acc:MGI:1341857]	Mad1l1	protein_coding	1.36456	6.91508	-0.765098	0.00895103	0.588413	-1.69949
ENSMUSG00000013974	mast cell expressed membrane protein 1 [Source:MGI Symbol;Acc:MGI:1916439]	Mcemp1	protein_coding	120.731	309.082	-0.765385	0.00236619	0.588296	-1.69982
ENSMUSG00000026627	proton activated chloride channel 1 [Source:MGI Symbol;Acc:MGI:1914200]	Pacc1	protein_coding	16.0707	40.2584	-0.765597	0.00537147	0.58821	-1.70007
ENSMUSG00000031537	inhibitor of kappaB kinase beta [Source:MGI Symbol;Acc:MGI:1338071]	Ikbkb	protein_coding	30.8756	64.3744	-0.765755	0.000851893	0.588145	-1.70026
ENSMUSG00000024127	prolyl endopeptidase-like [Source:MGI Symbol;Acc:MGI:2441932]	Prepl	protein_coding	4.96728	12.7144	-0.765868	2.71175e-05	0.5881	-1.70039
ENSMUSG00000030880	polymerase (RNA) III (DNA directed) polypeptide E [Source:MGI Symbol;Acc:MGI:1349452]	Polr3e	protein_coding	5.41304	13.9656	-0.766048	0.00644905	0.588026	-1.70061
ENSMUSG00000031358	MSL complex subunit 3 [Source:MGI Symbol;Acc:MGI:1341851]	Msl3	protein_coding	9.83784	24.0544	-0.766128	0.00112726	0.587993	-1.7007
ENSMUSG00000015002	EFR3 homolog A [Source:MGI Symbol;Acc:MGI:1923990]	Efr3a	protein_coding	10.8477	29.0706	-0.766224	0.00366009	0.587954	-1.70081
ENSMUSG00000031628	caspase 3 [Source:MGI Symbol;Acc:MGI:107739]	Casp3	protein_coding	4.1411	10.7698	-0.766768	0.0413877	0.587733	-1.70145
ENSMUSG00000001751	alpha-N-acetylglucosaminidase (Sanfilippo disease IIIB) [Source:MGI Symbol;Acc:MGI:1351641]	Naglu	protein_coding	84.6058	196.172	-0.76703	0.00173001	0.587626	-1.70176
ENSMUSG00000020982	nuclear export mediator factor [Source:MGI Symbol;Acc:MGI:1918305]	Nemf	protein_coding	10.3363	25.3963	-0.767312	0.0165478	0.587511	-1.7021
ENSMUSG00000022089	bridging integrator 3 [Source:MGI Symbol;Acc:MGI:1929883]	Bin3	protein_coding	28.2969	72.4102	-0.767796	7.59608e-05	0.587314	-1.70267
ENSMUSG00000022521	CREB binding protein [Source:MGI Symbol;Acc:MGI:1098280]	Crebbp	protein_coding	2.69186	6.65362	-0.768051	0.0273914	0.58721	-1.70297
ENSMUSG00000019763	required for meiotic nuclear division 1 homolog [Source:MGI Symbol;Acc:MGI:1913334]	Rmnd1	protein_coding	6.31533	16.2748	-0.768488	0.0110059	0.587032	-1.70348
ENSMUSG00000024663	RAB3A interacting protein (rabin3)-like 1 [Source:MGI Symbol;Acc:MGI:1922010]	Rab3il1	protein_coding	5.77171	13.4502	-0.769183	0.00633411	0.58675	-1.7043
ENSMUSG00000058444	mitogen-activated protein kinase kinase 5 [Source:MGI Symbol;Acc:MGI:1346345]	Map2k5	protein_coding	7.48647	18.2029	-0.76943	0.0394861	0.586649	-1.7046
ENSMUSG00000024758	reticulon 3 [Source:MGI Symbol;Acc:MGI:1339970]	Rtn3	protein_coding	106.136	254.658	-0.769637	0.00234177	0.586565	-1.70484
ENSMUSG00000037286	stromal antigen 1 [Source:MGI Symbol;Acc:MGI:1098658]	Stag1	protein_coding	5.44158	16.1684	-0.769737	0.0216193	0.586525	-1.70496
ENSMUSG00000003435	suppressor of Ty 5, DSIF elongation factor subunit [Source:MGI Symbol;Acc:MGI:1202400]	Supt5	protein_coding	29.1046	52.2814	-0.769766	0.0285475	0.586513	-1.70499
ENSMUSG00000026176	CTD (carboxy-terminal domain, RNA polymerase II, polypeptide A) small phosphatase 1 [Source:MGI Symbol;Acc:MGI:2654470]	Ctdsp1	protein_coding	21.6023	58.8668	-0.769827	0.0013838	0.586488	-1.70507
ENSMUSG00000036291	adaptor-related protein complex 5, mu 1 subunit [Source:MGI Symbol;Acc:MGI:1921635]	Ap5m1	protein_coding	3.94017	8.6088	-0.76985	0.000115592	0.586478	-1.70509
ENSMUSG00000026439	retinoblastoma binding protein 5, histone lysine methyltransferase complex subunit [Source:MGI Symbol;Acc:MGI:1918367]	Rbbp5	protein_coding	5.3418	9.6843	-0.769968	0.00174379	0.58643	-1.70523
ENSMUSG00000034951	component of oligomeric golgi complex 7 [Source:MGI Symbol;Acc:MGI:2685013]	Cog7	protein_coding	9.88999	24.832	-0.770154	0.00273625	0.586355	-1.70545
ENSMUSG00000031505	NAD(P)HX dehydratase [Source:MGI Symbol;Acc:MGI:1913353]	Naxd	protein_coding	22.6161	50.4962	-0.770588	0.000368957	0.586179	-1.70596
ENSMUSG00000019969	presenilin 1 [Source:MGI Symbol;Acc:MGI:1202717]	Psen1	protein_coding	26.9515	71.3757	-0.770648	0.00728296	0.586154	-1.70604
ENSMUSG00000021615	X-ray repair complementing defective repair in Chinese hamster cells 4 [Source:MGI Symbol;Acc:MGI:1333799]	Xrcc4	protein_coding	4.62304	8.15005	-0.770771	0.0222375	0.586104	-1.70618
ENSMUSG00000025968	NADH:ubiquinone oxidoreductase core subunit S1 [Source:MGI Symbol;Acc:MGI:2443241]	Ndufs1	protein_coding	30.692	54.4512	-0.770953	0.0194248	0.58603	-1.7064
ENSMUSG00000015522	aryl hydrocarbon receptor nuclear translocator [Source:MGI Symbol;Acc:MGI:88071]	Arnt	protein_coding	8.88194	25.3382	-0.771463	0.00901288	0.585823	-1.707
ENSMUSG00000032333	stomatin-like 1 [Source:MGI Symbol;Acc:MGI:1916356]	Stoml1	protein_coding	4.56318	10.1829	-0.77158	0.000765801	0.585776	-1.70714
ENSMUSG00000040396	abhydrolase domain containing 13 [Source:MGI Symbol;Acc:MGI:1916154]	Abhd13	protein_coding	4.77543	11.78	-0.771686	0.00470849	0.585733	-1.70726
ENSMUSG00000039929	URB1 ribosome biogenesis 1 homolog (S. cerevisiae) [Source:MGI Symbol;Acc:MGI:2146468]	Urb1	protein_coding	1.93011	4.48855	-0.771948	0.0236743	0.585626	-1.70757
ENSMUSG00000034757	transmembrane and ubiquitin-like domain containing 2 [Source:MGI Symbol;Acc:MGI:1919303]	Tmub2	protein_coding	10.1817	26.9181	-0.772122	0.00166673	0.585556	-1.70778
ENSMUSG00000027618	nitrogen fixation gene 1 (S. cerevisiae) [Source:MGI Symbol;Acc:MGI:1316706]	Nfs1	protein_coding	18.6772	38.75	-0.772395	0.000892413	0.585445	-1.7081
ENSMUSG00000037104	suppressor of cytokine signaling 5 [Source:MGI Symbol;Acc:MGI:2385459]	Socs5	protein_coding	5.38318	14.2194	-0.772601	0.0116109	0.585361	-1.70835
ENSMUSG00000039230	tubulin-specific chaperone d [Source:MGI Symbol;Acc:MGI:1919686]	Tbcd	protein_coding	9.10779	26.2328	-0.772625	0.000286298	0.585351	-1.70838
ENSMUSG00000000787	DEAD/H (Asp-Glu-Ala-Asp/His) box polypeptide 3, X-linked [Source:MGI Symbol;Acc:MGI:103064]	Ddx3x	protein_coding	88.5758	188.402	-0.772872	0.0263211	0.585251	-1.70867
ENSMUSG00000032097	DEAD (Asp-Glu-Ala-Asp) box polypeptide 6 [Source:MGI Symbol;Acc:MGI:104976]	Ddx6	protein_coding	27.1431	61.616	-0.772912	0.00961027	0.585235	-1.70872
ENSMUSG00000005899	sphingomyelin phosphodiesterase 4 [Source:MGI Symbol;Acc:MGI:1924876]	Smpd4	protein_coding	3.19301	10.114	-0.773354	0.000280689	0.585056	-1.70924
ENSMUSG00000025078	NHL repeat containing 2 [Source:MGI Symbol;Acc:MGI:1914116]	Nhlrc2	protein_coding	3.12164	7.58993	-0.773591	0.00573647	0.584959	-1.70952
ENSMUSG00000021286	zinc finger, FYVE domain containing 21 [Source:MGI Symbol;Acc:MGI:1915770]	Zfyve21	protein_coding	5.78368	15.9808	-0.773789	0.029496	0.584879	-1.70975
ENSMUSG00000030082	Sec61 alpha 1 subunit (S. cerevisiae) [Source:MGI Symbol;Acc:MGI:1858417]	Sec61a1	protein_coding	51.9305	115.854	-0.773831	0.0361452	0.584863	-1.7098
ENSMUSG00000063146	CAP-GLY domain containing linker protein 2 [Source:MGI Symbol;Acc:MGI:1313136]	Clip2	protein_coding	10.2163	23.1813	-0.773858	0.0102824	0.584851	-1.70984
ENSMUSG00000024384	IWS1, SUPT6 interacting protein [Source:MGI Symbol;Acc:MGI:1920723]	Iws1	protein_coding	3.19819	8.56521	-0.77391	0.00115211	0.58483	-1.7099
ENSMUSG00000028552	epidermal growth factor receptor pathway substrate 15 [Source:MGI Symbol;Acc:MGI:104583]	Eps15	protein_coding	11.5491	25.9854	-0.773972	0.00600017	0.584805	-1.70997
ENSMUSG00000023965	F-box and leucine-rich repeat protein 17 [Source:MGI Symbol;Acc:MGI:1354704]	Fbxl17	protein_coding	5.27287	11.6493	-0.774053	0.000181771	0.584772	-1.71007
ENSMUSG00000060279	adaptor-related protein complex 2, alpha 1 subunit [Source:MGI Symbol;Acc:MGI:101921]	Ap2a1	protein_coding	31.1429	64.503	-0.774193	0.00786795	0.584716	-1.71023
ENSMUSG00000049680	upregulator of cell proliferation [Source:MGI Symbol;Acc:MGI:1919296]	Urgcp	protein_coding	4.9678	13.2526	-0.774592	0.00849478	0.584554	-1.71071
ENSMUSG00000022131	G protein-coupled receptor 180 [Source:MGI Symbol;Acc:MGI:1930949]	Gpr180	protein_coding	6.16286	14.8423	-0.774595	0.00131552	0.584553	-1.71071
ENSMUSG00000019590	cytochrome b-561 [Source:MGI Symbol;Acc:MGI:103253]	Cyb561	protein_coding	9.67321	27.8331	-0.774928	0.0166995	0.584418	-1.71111
ENSMUSG00000030798	CD37 antigen [Source:MGI Symbol;Acc:MGI:88330]	Cd37	protein_coding	59.7984	150.311	-0.775045	0.00186885	0.58437	-1.71124
ENSMUSG00000025722	WD repeat domain 73 [Source:MGI Symbol;Acc:MGI:1919218]	Wdr73	protein_coding	3.1244	10.4473	-0.775675	0.0111516	0.584115	-1.71199
ENSMUSG00000038366	LIM and SH3 protein 1 [Source:MGI Symbol;Acc:MGI:109656]	Lasp1	protein_coding	104.794	268.752	-0.775782	0.000243113	0.584072	-1.71212
ENSMUSG00000029480	DEAH (Asp-Glu-Ala-His) box polypeptide 37 [Source:MGI Symbol;Acc:MGI:3028576]	Dhx37	protein_coding	4.93155	14.0444	-0.775975	0.00181221	0.583994	-1.71235
ENSMUSG00000041650	propionyl-Coenzyme A carboxylase, alpha polypeptide [Source:MGI Symbol;Acc:MGI:97499]	Pcca	protein_coding	5.91316	18.1432	-0.776007	0.00484198	0.583981	-1.71238
ENSMUSG00000028975	peroxisomal biogenesis factor 14 [Source:MGI Symbol;Acc:MGI:1927868]	Pex14	protein_coding	15.4519	32.0768	-0.776059	0.0299955	0.58396	-1.71245
ENSMUSG00000039294	cytochrome b 245 chaperone 1 [Source:MGI Symbol;Acc:MGI:2384959]	Cybc1	protein_coding	30.2254	72.5549	-0.776156	0.00409533	0.58392	-1.71256
ENSMUSG00000006920	enhancer of zeste 1 polycomb repressive complex 2 subunit [Source:MGI Symbol;Acc:MGI:1097695]	Ezh1	protein_coding	7.68082	19.765	-0.77663	0.00279922	0.583729	-1.71312
ENSMUSG00000024570	ribosome binding factor A [Source:MGI Symbol;Acc:MGI:1915981]	Rbfa	protein_coding	14.8929	29.0231	-0.776678	0.00247836	0.583709	-1.71318
ENSMUSG00000032763	ilvB (bacterial acetolactate synthase)-like [Source:MGI Symbol;Acc:MGI:1351911]	Ilvbl	protein_coding	18.5987	41.4896	-0.77677	0.00354878	0.583672	-1.71329
ENSMUSG00000032449	solute carrier family 25, member 36 [Source:MGI Symbol;Acc:MGI:1924909]	Slc25a36	protein_coding	7.25164	20.1706	-0.77692	0.000691805	0.583612	-1.71347
ENSMUSG00000020021	FYVE, RhoGEF and PH domain containing 6 [Source:MGI Symbol;Acc:MGI:1261419]	Fgd6	protein_coding	2.52323	6.6241	-0.777212	0.00674223	0.583493	-1.71382
ENSMUSG00000021557	ATP/GTP binding protein 1 [Source:MGI Symbol;Acc:MGI:2159437]	Agtpbp1	protein_coding	1.37752	6.07633	-0.777463	0.00260182	0.583392	-1.71411
ENSMUSG00000074890	leucine carboxyl methyltransferase 2 [Source:MGI Symbol;Acc:MGI:1353659]	Lcmt2	protein_coding	2.92166	7.49347	-0.777531	0.00976052	0.583364	-1.71419
ENSMUSG00000020456	oxoglutarate (alpha-ketoglutarate) dehydrogenase (lipoamide) [Source:MGI Symbol;Acc:MGI:1098267]	Ogdh	protein_coding	48.8819	117.921	-0.777843	0.00198112	0.583238	-1.71457
ENSMUSG00000024901	pellino 3 [Source:MGI Symbol;Acc:MGI:1924963]	Peli3	protein_coding	2.17693	6.06099	-0.777949	0.031006	0.583195	-1.71469
ENSMUSG00000048174	transmembrane protein 81 [Source:MGI Symbol;Acc:MGI:1921876]	Tmem81	protein_coding	1.22479	3.25359	-0.778107	0.0354933	0.583131	-1.71488
ENSMUSG00000027198	exostosin glycosyltransferase 2 [Source:MGI Symbol;Acc:MGI:108050]	Ext2	protein_coding	10.1732	28.9028	-0.778215	0.000180852	0.583088	-1.71501
ENSMUSG00000028708	MAP kinase-interacting serine/threonine kinase 1 [Source:MGI Symbol;Acc:MGI:894316]	Mknk1	protein_coding	18.1991	44.4998	-0.778553	0.000780836	0.582951	-1.71541
ENSMUSG00000017837	NFKB inhibitor interacting Ras-like protein 2 [Source:MGI Symbol;Acc:MGI:1919216]	Nkiras2	protein_coding	33.4345	83.1937	-0.778877	0.0158391	0.58282	-1.71579
ENSMUSG00000005142	mannosidase 2, alpha B1 [Source:MGI Symbol;Acc:MGI:107286]	Man2b1	protein_coding	79.4421	201.613	-0.779222	0.00367133	0.582681	-1.7162
ENSMUSG00000019132	cDNA sequence BC005537 [Source:MGI Symbol;Acc:MGI:2441726]	BC005537	protein_coding	90.9228	247.411	-0.779691	0.000275026	0.582491	-1.71676
ENSMUSG00000039345	methyltransferase like 22 [Source:MGI Symbol;Acc:MGI:2384301]	Mettl22	protein_coding	2.42934	4.72446	-0.780805	0.0253965	0.582042	-1.71809
ENSMUSG00000029415	SDA1 domain containing 1 [Source:MGI Symbol;Acc:MGI:2140779]	Sdad1	protein_coding	5.70357	15.322	-0.780885	0.00205206	0.58201	-1.71818
ENSMUSG00000066151	FK506 binding protein 15 [Source:MGI Symbol;Acc:MGI:2444782]	Fkbp15	protein_coding	19.9015	58.7951	-0.781117	7.65058e-05	0.581916	-1.71846
ENSMUSG00000040044	origin recognition complex, subunit 3 [Source:MGI Symbol;Acc:MGI:1354944]	Orc3	protein_coding	13.7463	35.3176	-0.781316	0.00310111	0.581836	-1.7187
ENSMUSG00000034042	GC-rich promoter binding protein 1-like 1 [Source:MGI Symbol;Acc:MGI:1924360]	Gpbp1l1	protein_coding	12.7721	30.5195	-0.781349	0.00165022	0.581822	-1.71874
ENSMUSG00000032041	toll-interleukin 1 receptor (TIR) domain-containing adaptor protein [Source:MGI Symbol;Acc:MGI:2152213]	Tirap	protein_coding	5.47595	13.4157	-0.781465	0.0381343	0.581776	-1.71888
ENSMUSG00000028578	caspase activity and apoptosis inhibitor 1 [Source:MGI Symbol;Acc:MGI:1915020]	Caap1	protein_coding	3.87818	8.30574	-0.781715	0.0363155	0.581675	-1.71917
ENSMUSG00000019143	histidyl-tRNA synthetase 2 [Source:MGI Symbol;Acc:MGI:1918041]	Hars2	protein_coding	4.3114	12.1627	-0.781755	0.0128964	0.581659	-1.71922
ENSMUSG00000095403	predicted gene, 21092 [Source:MGI Symbol;Acc:MGI:5434447]	Gm21092	unprocessed_pseudogene	2.17906	5.29948	-0.781783	0.00249669	0.581647	-1.71925
ENSMUSG00000029708	golgi coiled coil 1 [Source:MGI Symbol;Acc:MGI:1921625]	Gcc1	protein_coding	2.36863	6.04872	-0.782053	0.000895559	0.581539	-1.71958
ENSMUSG00000022095	family with sequence similarity 160, member B2 [Source:MGI Symbol;Acc:MGI:3036290]	Fam160b2	protein_coding	5.42226	14.3607	-0.782058	0.00161212	0.581537	-1.71958
ENSMUSG00000009739	POU domain, class 6, transcription factor 1 [Source:MGI Symbol;Acc:MGI:102935]	Pou6f1	protein_coding	0.809872	3.07465	-0.782707	0.0435838	0.581275	-1.72036
ENSMUSG00000021792	peroxiredoxin like 2A [Source:MGI Symbol;Acc:MGI:1917814]	Prxl2a	protein_coding	36.3206	85.6425	-0.783394	0.00366009	0.580998	-1.72118
ENSMUSG00000034602	MON2 homolog, regulator of endosome to Golgi trafficking [Source:MGI Symbol;Acc:MGI:1914324]	Mon2	protein_coding	8.18022	24.8449	-0.783418	0.00150182	0.580989	-1.7212
ENSMUSG00000032434	CKLF-like MARVEL transmembrane domain containing 6 [Source:MGI Symbol;Acc:MGI:2447165]	Cmtm6	protein_coding	23.7066	56.7675	-0.78353	0.00670759	0.580944	-1.72134
ENSMUSG00000061533	centrosomal protein 128 [Source:MGI Symbol;Acc:MGI:1922466]	Cep128	protein_coding	0.763158	3.08858	-0.784468	0.046752	0.580566	-1.72246
ENSMUSG00000021079	translocase of inner mitochondrial membrane 9 [Source:MGI Symbol;Acc:MGI:1353436]	Timm9	protein_coding	12.5531	22.4254	-0.78462	0.0195893	0.580505	-1.72264
ENSMUSG00000042208	RIKEN cDNA 0610010F05 gene [Source:MGI Symbol;Acc:MGI:1918925]	0610010F05Rik	protein_coding	6.03296	14.4177	-0.784797	0.00282067	0.580434	-1.72285
ENSMUSG00000027293	EH-domain containing 4 [Source:MGI Symbol;Acc:MGI:1919619]	Ehd4	protein_coding	34.341	91.064	-0.785713	0.00191563	0.580065	-1.72394
ENSMUSG00000019791	histidine triad nucleotide binding protein 3 [Source:MGI Symbol;Acc:MGI:1914097]	Hint3	protein_coding	9.0124	16.731	-0.785802	0.00701019	0.580029	-1.72405
ENSMUSG00000021072	thioredoxin-related transmembrane protein 1 [Source:MGI Symbol;Acc:MGI:1919986]	Tmx1	protein_coding	27.6512	59.7422	-0.785821	0.0345793	0.580022	-1.72407
ENSMUSG00000057363	UDP-glucuronate decarboxylase 1 [Source:MGI Symbol;Acc:MGI:1915133]	Uxs1	protein_coding	8.09218	20.0802	-0.78612	0.00103191	0.579902	-1.72443
ENSMUSG00000037408	cyclin M4 [Source:MGI Symbol;Acc:MGI:2151060]	Cnnm4	protein_coding	1.96743	4.75013	-0.786269	6.59898e-05	0.579842	-1.72461
ENSMUSG00000024613	treacle ribosome biogenesis factor 1 [Source:MGI Symbol;Acc:MGI:892003]	Tcof1	protein_coding	5.54247	15.4343	-0.786368	0.000470177	0.579802	-1.72473
ENSMUSG00000015757	peptidylprolyl isomerase (cyclophilin)-like 4 [Source:MGI Symbol;Acc:MGI:1914668]	Ppil4	protein_coding	6.61928	15.4391	-0.786663	0.0204691	0.579683	-1.72508
ENSMUSG00000048027	repulsive guidance molecule family member B [Source:MGI Symbol;Acc:MGI:1916049]	Rgmb	protein_coding	4.45579	12.1975	-0.786891	0.00697544	0.579592	-1.72535
ENSMUSG00000018931	N-acetyltransferase domain containing 1 [Source:MGI Symbol;Acc:MGI:1344388]	Natd1	protein_coding	5.66365	14.3786	-0.787	0.00231977	0.579548	-1.72548
ENSMUSG00000028238	ATPase, H+ transporting, lysosomal V0 subunit D2 [Source:MGI Symbol;Acc:MGI:1924415]	Atp6v0d2	protein_coding	636.906	1576.74	-0.787011	0.00277218	0.579544	-1.7255
ENSMUSG00000044442	N-6 adenine-specific DNA methyltransferase 1 (putative) [Source:MGI Symbol;Acc:MGI:1915018]	N6amt1	protein_coding	5.9192	14.6925	-0.787063	0.0164643	0.579522	-1.72556
ENSMUSG00000045896	poly(A) binding protein interacting protein 2B [Source:MGI Symbol;Acc:MGI:2386865]	Paip2b	protein_coding	11.2544	26.0505	-0.787137	0.014333	0.579493	-1.72565
ENSMUSG00000043207	zinc metallopeptidase, STE24 [Source:MGI Symbol;Acc:MGI:1890508]	Zmpste24	protein_coding	15.2616	38.9478	-0.788239	0.0112	0.57905	-1.72697
ENSMUSG00000018395	kinesin family member 3A [Source:MGI Symbol;Acc:MGI:107689]	Kif3a	protein_coding	6.28161	20.2595	-0.788254	0.00618384	0.579045	-1.72698
ENSMUSG00000034652	CD300A molecule [Source:MGI Symbol;Acc:MGI:2443411]	Cd300a	protein_coding	37.0471	86.4245	-0.788715	0.0146139	0.578859	-1.72754
ENSMUSG00000047213	YTH N6-methyladenosine RNA binding protein 3 [Source:MGI Symbol;Acc:MGI:1918850]	Ythdf3	protein_coding	21.155	41.7257	-0.788762	0.0158111	0.57884	-1.72759
ENSMUSG00000044791	SET domain containing 2 [Source:MGI Symbol;Acc:MGI:1918177]	Setd2	protein_coding	7.04678	12.0094	-0.788823	0.00738487	0.578816	-1.72766
ENSMUSG00000029458	BRCA1 associated protein [Source:MGI Symbol;Acc:MGI:1919649]	Brap	protein_coding	17.9657	46.376	-0.789289	0.00106396	0.578629	-1.72822
ENSMUSG00000056917	signal-induced proliferation associated gene 1 [Source:MGI Symbol;Acc:MGI:107576]	Sipa1	protein_coding	21.2125	51.6967	-0.789393	0.0115291	0.578587	-1.72835
ENSMUSG00000056050	melanoma inhibitory activity 3 [Source:MGI Symbol;Acc:MGI:2443183]	Mia3	protein_coding	8.42031	19.3246	-0.78968	0.0420552	0.578472	-1.72869
ENSMUSG00000037720	transmembrane protein 33 [Source:MGI Symbol;Acc:MGI:1915128]	Tmem33	protein_coding	14.9896	32.3552	-0.789731	0.0416484	0.578452	-1.72875
ENSMUSG00000026848	torsin family 1, member B [Source:MGI Symbol;Acc:MGI:1353605]	Tor1b	protein_coding	12.8399	32.173	-0.790052	0.00220988	0.578323	-1.72914
ENSMUSG00000038323	RIKEN cDNA 1700066M21 gene [Source:MGI Symbol;Acc:MGI:1920717]	1700066M21Rik	protein_coding	3.2784	8.18631	-0.790281	0.0044199	0.578231	-1.72941
ENSMUSG00000049553	polymerase (RNA) I polypeptide A [Source:MGI Symbol;Acc:MGI:1096397]	Polr1a	protein_coding	2.42021	7.71935	-0.79051	0.00340074	0.57814	-1.72969
ENSMUSG00000035770	dynein, cytoplasmic 1 light intermediate chain 2 [Source:MGI Symbol;Acc:MGI:107738]	Dync1li2	protein_coding	12.4704	31.1071	-0.790607	0.00128283	0.578101	-1.7298
ENSMUSG00000085208	BRCA1 interacting protein C-terminal helicase 1, opposite strand [Source:MGI Symbol;Acc:MGI:1921288]	Brip1os	antisense	6.89465	16.6486	-0.790688	0.0168665	0.578068	-1.7299
ENSMUSG00000026187	X-ray repair complementing defective repair in Chinese hamster cells 5 [Source:MGI Symbol;Acc:MGI:104517]	Xrcc5	protein_coding	14.3748	34.6415	-0.791005	0.000342884	0.577941	-1.73028
ENSMUSG00000021476	hyaluronic acid binding protein 4 [Source:MGI Symbol;Acc:MGI:1891713]	Habp4	protein_coding	6.26143	15.0252	-0.79149	0.0129122	0.577747	-1.73086
ENSMUSG00000009035	transmembrane protein 184b [Source:MGI Symbol;Acc:MGI:2445179]	Tmem184b	protein_coding	34.2922	73.7025	-0.791521	0.0082386	0.577735	-1.7309
ENSMUSG00000070462	talin rod domain containing 1 [Source:MGI Symbol;Acc:MGI:1891420]	Tlnrd1	protein_coding	25.0985	59.4346	-0.791773	0.00725659	0.577634	-1.7312
ENSMUSG00000021592	arylsulfatase K [Source:MGI Symbol;Acc:MGI:1924291]	Arsk	protein_coding	3.56238	9.49039	-0.792198	0.0173367	0.577464	-1.73171
ENSMUSG00000025041	5'-nucleotidase, cytosolic II [Source:MGI Symbol;Acc:MGI:2178563]	Nt5c2	protein_coding	16.2602	40.0553	-0.792247	0.000463252	0.577444	-1.73177
ENSMUSG00000022299	solute carrier family 25, member 32 [Source:MGI Symbol;Acc:MGI:1917156]	Slc25a32	protein_coding	4.21907	9.08068	-0.792317	0.000590341	0.577416	-1.73185
ENSMUSG00000036435	exocyst complex component 1 [Source:MGI Symbol;Acc:MGI:2445020]	Exoc1	protein_coding	12.2283	30.9713	-0.792339	0.000644648	0.577407	-1.73188
ENSMUSG00000024055	cytochrome P450, family 4, subfamily f, polypeptide 13 [Source:MGI Symbol;Acc:MGI:2158641]	Cyp4f13	protein_coding	13.1404	22.416	-0.792489	0.00188608	0.577347	-1.73206
ENSMUSG00000038178	solute carrier family 43, member 2 [Source:MGI Symbol;Acc:MGI:2442746]	Slc43a2	protein_coding	21.8489	45.6138	-0.792886	0.0487913	0.577188	-1.73254
ENSMUSG00000057421	LAS1-like (S. cerevisiae) [Source:MGI Symbol;Acc:MGI:1923380]	Las1l	protein_coding	5.12868	14.8598	-0.793069	0.0079552	0.577115	-1.73276
ENSMUSG00000031360	cytidine 5'-triphosphate synthase 2 [Source:MGI Symbol;Acc:MGI:1933185]	Ctps2	protein_coding	12.9626	32.7999	-0.79319	0.00380872	0.577067	-1.7329
ENSMUSG00000030471	zinc finger, DHHC domain containing 13 [Source:MGI Symbol;Acc:MGI:1919227]	Zdhhc13	protein_coding	11.0449	24.0797	-0.793257	0.0148701	0.57704	-1.73298
ENSMUSG00000017707	serine incorporator 3 [Source:MGI Symbol;Acc:MGI:1349457]	Serinc3	protein_coding	99.9725	229.625	-0.79328	0.013653	0.577031	-1.73301
ENSMUSG00000028863	MYST/Esa1-associated factor 6 [Source:MGI Symbol;Acc:MGI:1917338]	Meaf6	protein_coding	7.66633	18.6307	-0.793377	0.000390522	0.576992	-1.73313
ENSMUSG00000010936	Vac14 homolog (S. cerevisiae) [Source:MGI Symbol;Acc:MGI:2157980]	Vac14	protein_coding	23.9736	57.3708	-0.79341	0.00178974	0.576979	-1.73317
ENSMUSG00000054408	signal peptidase complex subunit 3 homolog (S. cerevisiae) [Source:MGI Symbol;Acc:MGI:1923937]	Spcs3	protein_coding	38.4457	97.7746	-0.793858	0.000784691	0.5768	-1.7337
ENSMUSG00000032468	armadillo repeat containing 8 [Source:MGI Symbol;Acc:MGI:1921375]	Armc8	protein_coding	4.88201	10.4988	-0.79426	0.00315771	0.576639	-1.73419
ENSMUSG00000019951	UHRF1 (ICBP90) binding protein 1-like [Source:MGI Symbol;Acc:MGI:2442888]	Uhrf1bp1l	protein_coding	7.43759	18.2425	-0.794503	0.00604622	0.576542	-1.73448
ENSMUSG00000019917	septin 10 [Source:MGI Symbol;Acc:MGI:1918110]	Septin10	protein_coding	5.25044	13.2658	-0.795082	0.0172517	0.57631	-1.73518
ENSMUSG00000020918	K(lysine) acetyltransferase 2A [Source:MGI Symbol;Acc:MGI:1343101]	Kat2a	protein_coding	6.03596	17.281	-0.795156	0.00216214	0.576281	-1.73527
ENSMUSG00000041187	protein kinase D2 [Source:MGI Symbol;Acc:MGI:2141917]	Prkd2	protein_coding	2.04806	7.23998	-0.795878	0.000184359	0.575993	-1.73613
ENSMUSG00000021306	G protein-coupled receptor 137B [Source:MGI Symbol;Acc:MGI:1891463]	Gpr137b	protein_coding	422.194	1061.6	-0.795892	0.000242812	0.575987	-1.73615
ENSMUSG00000032220	myosin IE [Source:MGI Symbol;Acc:MGI:106621]	Myo1e	protein_coding	17.6586	50.9026	-0.796298	0.00457156	0.575825	-1.73664
ENSMUSG00000057738	spectrin alpha, non-erythrocytic 1 [Source:MGI Symbol;Acc:MGI:98386]	Sptan1	protein_coding	17.8617	40.6461	-0.79647	0.0401888	0.575756	-1.73685
ENSMUSG00000005609	CTR9 homolog, Paf1/RNA polymerase II complex component [Source:MGI Symbol;Acc:MGI:109345]	Ctr9	protein_coding	5.95524	16.9964	-0.796886	0.000928815	0.57559	-1.73735
ENSMUSG00000035382	proprotein convertase subtilisin/kexin type 7 [Source:MGI Symbol;Acc:MGI:107421]	Pcsk7	protein_coding	7.09713	15.8419	-0.797279	0.00221292	0.575433	-1.73782
ENSMUSG00000049225	pyruvate dehyrogenase phosphatase catalytic subunit 1 [Source:MGI Symbol;Acc:MGI:2685870]	Pdp1	protein_coding	2.97055	6.49521	-0.797678	0.0291314	0.575274	-1.7383
ENSMUSG00000023806	radial spoke 3B homolog (Chlamydomonas) [Source:MGI Symbol;Acc:MGI:3630308]	Rsph3b	protein_coding	13.6626	26.3732	-0.797858	0.0101748	0.575202	-1.73852
ENSMUSG00000026554	DDB1 and CUL4 associated factor 8 [Source:MGI Symbol;Acc:MGI:91860]	Dcaf8	protein_coding	13.5428	41.9085	-0.797992	0.000384724	0.575149	-1.73868
ENSMUSG00000026749	NIMA (never in mitosis gene a)-related expressed kinase 6 [Source:MGI Symbol;Acc:MGI:1891638]	Nek6	protein_coding	18.2529	51.1885	-0.798034	0.00218135	0.575132	-1.73873
ENSMUSG00000029577	ubiquitin protein ligase E3B [Source:MGI Symbol;Acc:MGI:1891295]	Ube3b	protein_coding	9.5572	26.6505	-0.798465	0.000537028	0.57496	-1.73925
ENSMUSG00000032217	ring finger 111 [Source:MGI Symbol;Acc:MGI:1934919]	Rnf111	protein_coding	7.16393	17.5386	-0.798519	0.0141344	0.574939	-1.73931
ENSMUSG00000029502	golgi autoantigen, golgin subfamily a, 3 [Source:MGI Symbol;Acc:MGI:96958]	Golga3	protein_coding	4.51256	13.0022	-0.798673	0.0218255	0.574878	-1.7395
ENSMUSG00000052798	nucleoporin 107 [Source:MGI Symbol;Acc:MGI:2143854]	Nup107	protein_coding	3.50636	9.34915	-0.798927	0.00171921	0.574777	-1.73981
ENSMUSG00000057649	bromodomain containing 9 [Source:MGI Symbol;Acc:MGI:2145317]	Brd9	protein_coding	9.01915	19.3025	-0.79921	0.0435838	0.574664	-1.74015
ENSMUSG00000038517	TBK1 binding protein 1 [Source:MGI Symbol;Acc:MGI:1920424]	Tbkbp1	protein_coding	9.27276	20.5998	-0.799266	0.00129878	0.574641	-1.74022
ENSMUSG00000058388	putative homeodomain transcription factor 1 [Source:MGI Symbol;Acc:MGI:1332671]	Phtf1	protein_coding	4.08262	11.8473	-0.799593	0.0112225	0.574511	-1.74061
ENSMUSG00000020978	kelch domain containing 2 [Source:MGI Symbol;Acc:MGI:1916804]	Klhdc2	protein_coding	13.4331	34.1858	-0.799996	0.000700511	0.574351	-1.7411
ENSMUSG00000057229	distal membrane arm assembly complex 2 [Source:MGI Symbol;Acc:MGI:1913599]	Dmac2	protein_coding	4.97682	12.1862	-0.800101	0.0144701	0.574309	-1.74122
ENSMUSG00000020412	activating signal cointegrator 1 complex subunit 2 [Source:MGI Symbol;Acc:MGI:1922702]	Ascc2	protein_coding	12.9854	31.3092	-0.800759	0.000657865	0.574047	-1.74202
ENSMUSG00000000552	zinc finger protein 385A [Source:MGI Symbol;Acc:MGI:1352495]	Zfp385a	protein_coding	22.9614	59.8883	-0.800952	0.000309232	0.57397	-1.74225
ENSMUSG00000020921	transmembrane protein 101 [Source:MGI Symbol;Acc:MGI:1923797]	Tmem101	protein_coding	3.63445	9.94844	-0.801058	0.00889894	0.573928	-1.74238
ENSMUSG00000021754	mitogen-activated protein kinase kinase kinase 1 [Source:MGI Symbol;Acc:MGI:1346872]	Map3k1	protein_coding	7.62795	16.7105	-0.801324	0.0199672	0.573822	-1.7427
ENSMUSG00000059866	TNFAIP3 interacting protein 2 [Source:MGI Symbol;Acc:MGI:2386643]	Tnip2	protein_coding	12.1879	29.6812	-0.801884	0.0107882	0.5736	-1.74338
ENSMUSG00000030966	tripartite motif-containing 21 [Source:MGI Symbol;Acc:MGI:106657]	Trim21	protein_coding	3.46373	9.62488	-0.801978	0.00397999	0.573562	-1.74349
ENSMUSG00000042535	GTP binding protein 1 [Source:MGI Symbol;Acc:MGI:109443]	Gtpbp1	protein_coding	7.56662	19.1206	-0.802014	0.00157805	0.573548	-1.74353
ENSMUSG00000069237	family with sequence similarity 8, member A1 [Source:MGI Symbol;Acc:MGI:2145496]	Fam8a1	protein_coding	6.48392	14.7116	-0.802016	0.0268875	0.573547	-1.74354
ENSMUSG00000021481	zinc finger protein 346 [Source:MGI Symbol;Acc:MGI:1349417]	Zfp346	protein_coding	2.12333	5.25509	-0.80223	0.0414936	0.573462	-1.74379
ENSMUSG00000018167	START domain containing 3 [Source:MGI Symbol;Acc:MGI:1929618]	Stard3	protein_coding	21.445	57.9827	-0.803242	0.000763559	0.57306	-1.74502
ENSMUSG00000002475	abhydrolase domain containing 3 [Source:MGI Symbol;Acc:MGI:2147183]	Abhd3	protein_coding	10.0082	24.0119	-0.80332	0.0290036	0.573029	-1.74511
ENSMUSG00000035597	pre-mRNA processing factor 39 [Source:MGI Symbol;Acc:MGI:104602]	Prpf39	protein_coding	6.63255	21.0928	-0.803416	0.0395499	0.572991	-1.74523
ENSMUSG00000038822	HECT domain and ankyrin repeat containing, E3 ubiquitin protein ligase 1 [Source:MGI Symbol;Acc:MGI:2446110]	Hace1	protein_coding	1.64154	7.17095	-0.803659	0.0161248	0.572894	-1.74552
ENSMUSG00000031278	acyl-CoA synthetase long-chain family member 4 [Source:MGI Symbol;Acc:MGI:1354713]	Acsl4	protein_coding	28.0725	59.9786	-0.803908	0.0253423	0.572796	-1.74582
ENSMUSG00000024120	leucine-rich PPR-motif containing [Source:MGI Symbol;Acc:MGI:1919666]	Lrpprc	protein_coding	10.8068	29.1225	-0.804044	3.44799e-05	0.572742	-1.74599
ENSMUSG00000003546	kinesin light chain 4 [Source:MGI Symbol;Acc:MGI:1922014]	Klc4	protein_coding	17.2683	44.2783	-0.804101	0.0058535	0.572719	-1.74606
ENSMUSG00000029119	mannosidase 2, alpha B2 [Source:MGI Symbol;Acc:MGI:1195262]	Man2b2	protein_coding	54.7	134.412	-0.804147	0.00359819	0.572701	-1.74611
ENSMUSG00000035351	nucleoporin 37 [Source:MGI Symbol;Acc:MGI:1919964]	Nup37	protein_coding	4.13816	12.0537	-0.804175	0.02416	0.57269	-1.74615
ENSMUSG00000034189	hydroxysteroid dehydrogenase like 1 [Source:MGI Symbol;Acc:MGI:1919802]	Hsdl1	protein_coding	13.6119	32.2926	-0.804389	0.00035232	0.572604	-1.74641
ENSMUSG00000015747	vacuolar protein sorting 45 [Source:MGI Symbol;Acc:MGI:891965]	Vps45	protein_coding	6.53531	13.2713	-0.804403	0.00139882	0.572599	-1.74642
ENSMUSG00000031095	cullin 4B [Source:MGI Symbol;Acc:MGI:1919834]	Cul4b	protein_coding	8.85268	21.1522	-0.804415	0.0119046	0.572594	-1.74644
ENSMUSG00000043411	ubiquitin specific peptidase 48 [Source:MGI Symbol;Acc:MGI:2158502]	Usp48	protein_coding	8.02197	28.4363	-0.804783	0.000254356	0.572448	-1.74688
ENSMUSG00000071454	dystrobrevin, beta [Source:MGI Symbol;Acc:MGI:1203728]	Dtnb	protein_coding	3.31599	9.25558	-0.804825	0.002086	0.572431	-1.74693
ENSMUSG00000027007	ITPR interacting domain containing 2 [Source:MGI Symbol;Acc:MGI:1917849]	Itprid2	protein_coding	25.2461	58.8769	-0.804949	0.00701019	0.572382	-1.74708
ENSMUSG00000047126	clathrin, heavy polypeptide (Hc) [Source:MGI Symbol;Acc:MGI:2388633]	Cltc	protein_coding	100.855	232.576	-0.805081	0.0131329	0.57233	-1.74724
ENSMUSG00000022789	dynamin 1-like [Source:MGI Symbol;Acc:MGI:1921256]	Dnm1l	protein_coding	10.3203	23.3755	-0.805141	0.00731495	0.572306	-1.74732
ENSMUSG00000042148	heme A:farnesyltransferase cytochrome c oxidase assembly factor 10 [Source:MGI Symbol;Acc:MGI:1917633]	Cox10	protein_coding	5.00041	12.6839	-0.805508	0.00507877	0.572161	-1.74776
ENSMUSG00000026219	thyroid hormone receptor interactor 12 [Source:MGI Symbol;Acc:MGI:1309481]	Trip12	protein_coding	24.1188	61.169	-0.805626	0.0105671	0.572114	-1.7479
ENSMUSG00000059883	interleukin-1 receptor-associated kinase 4 [Source:MGI Symbol;Acc:MGI:2182474]	Irak4	protein_coding	8.61707	22.1192	-0.805975	0.000576249	0.571976	-1.74833
ENSMUSG00000000359	rad and gem related GTP binding protein 1 [Source:MGI Symbol;Acc:MGI:1097696]	Rem1	protein_coding	5.85158	13.6197	-0.806155	0.0316785	0.571904	-1.74855
ENSMUSG00000028894	inositol polyphosphate-5-phosphatase B [Source:MGI Symbol;Acc:MGI:103257]	Inpp5b	protein_coding	3.90856	15.6056	-0.806453	0.00338466	0.571786	-1.74891
ENSMUSG00000030168	adiponectin receptor 2 [Source:MGI Symbol;Acc:MGI:93830]	Adipor2	protein_coding	32.2347	81.6476	-0.806499	0.0126328	0.571768	-1.74896
ENSMUSG00000048497	membrane magnesium transporter 2 [Source:MGI Symbol;Acc:MGI:2448491]	Mmgt2	protein_coding	6.26454	18.012	-0.806742	0.00197944	0.571671	-1.74926
ENSMUSG00000048039	interferon stimulated exonuclease gene 20-like 2 [Source:MGI Symbol;Acc:MGI:2140076]	Isg20l2	protein_coding	5.82812	15.1985	-0.807179	0.00933792	0.571498	-1.74979
ENSMUSG00000029060	mindbomb E3 ubiquitin protein ligase 2 [Source:MGI Symbol;Acc:MGI:2679684]	Mib2	protein_coding	8.55409	20.9498	-0.807233	0.0101565	0.571477	-1.74985
ENSMUSG00000021023	protein only RNase P catalytic subunit [Source:MGI Symbol;Acc:MGI:1913382]	Prorp	protein_coding	1.60117	3.77149	-0.807415	0.0281596	0.571405	-1.75007
ENSMUSG00000064302	CLIP associating protein 1 [Source:MGI Symbol;Acc:MGI:1923957]	Clasp1	protein_coding	1.81414	6.00827	-0.807435	0.0160001	0.571397	-1.7501
ENSMUSG00000074749	kizuna centrosomal protein [Source:MGI Symbol;Acc:MGI:2684960]	Kiz	protein_coding	2.69082	5.64921	-0.807775	0.00997515	0.571262	-1.75051
ENSMUSG00000022195	RIKEN cDNA 6030458C11 gene [Source:MGI Symbol;Acc:MGI:1925127]	6030458C11Rik	protein_coding	3.54218	11.1716	-0.808012	7.0236e-05	0.571169	-1.7508
ENSMUSG00000037172	DENN domain containing 11 [Source:MGI Symbol;Acc:MGI:2444256]	Dennd11	protein_coding	5.07134	12.8473	-0.808291	0.00946982	0.571058	-1.75114
ENSMUSG00000029047	peroxisomal biogenesis factor 10 [Source:MGI Symbol;Acc:MGI:2684988]	Pex10	protein_coding	4.26243	11.1773	-0.80857	0.00753116	0.570948	-1.75147
ENSMUSG00000052488	calcium homeostasis endoplasmic reticulum protein [Source:MGI Symbol;Acc:MGI:106417]	Cherp	protein_coding	10.7714	26.1453	-0.80857	0.0050796	0.570948	-1.75147
ENSMUSG00000023830	insulin-like growth factor 2 receptor [Source:MGI Symbol;Acc:MGI:96435]	Igf2r	protein_coding	3.75222	8.75916	-0.808669	0.0293726	0.570908	-1.75159
ENSMUSG00000024143	ras homolog family member Q [Source:MGI Symbol;Acc:MGI:1931553]	Rhoq	protein_coding	25.2034	51.9632	-0.808873	0.0470445	0.570828	-1.75184
ENSMUSG00000020697	ligase III, DNA, ATP-dependent [Source:MGI Symbol;Acc:MGI:109152]	Lig3	protein_coding	3.73156	9.11255	-0.808879	0.00283773	0.570825	-1.75185
ENSMUSG00000048429	translocase of inner mitochondrial membrane 29 [Source:MGI Symbol;Acc:MGI:1917023]	Timm29	protein_coding	7.81404	20.2129	-0.809	0.00658773	0.570777	-1.752
ENSMUSG00000014763	family with sequence similarity 120, member B [Source:MGI Symbol;Acc:MGI:1914794]	Fam120b	protein_coding	4.05909	12.1598	-0.809347	0.0225544	0.57064	-1.75242
ENSMUSG00000042647	acyl-Coenzyme A dehydrogenase family, member 12 [Source:MGI Symbol;Acc:MGI:2443320]	Acad12	protein_coding	1.32914	4.37419	-0.809364	0.0274806	0.570633	-1.75244
ENSMUSG00000036188	ankyrin repeat and MYND domain containing 2 [Source:MGI Symbol;Acc:MGI:2144755]	Ankmy2	protein_coding	4.28017	14.3538	-0.809833	0.00115211	0.570448	-1.75301
ENSMUSG00000060519	torsin family 3, member A [Source:MGI Symbol;Acc:MGI:1353652]	Tor3a	protein_coding	26.0415	65.9918	-0.810211	0.00322325	0.570298	-1.75347
ENSMUSG00000000958	solute carrier family 7 (cationic amino acid transporter, y+ system), member 7 [Source:MGI Symbol;Acc:MGI:1337120]	Slc7a7	protein_coding	6.90265	18.6206	-0.810221	0.00178079	0.570295	-1.75348
ENSMUSG00000040877	WD repeat domain 25 [Source:MGI Symbol;Acc:MGI:3045255]	Wdr25	protein_coding	0.320827	0.299213	-0.810553	0.0270108	0.570163	-1.75388
ENSMUSG00000024456	diaphanous related formin 1 [Source:MGI Symbol;Acc:MGI:1194490]	Diaph1	protein_coding	57.261	140.521	-0.811272	0.000976022	0.569879	-1.75476
ENSMUSG00000024561	methyl-CpG binding domain protein 1 [Source:MGI Symbol;Acc:MGI:1333811]	Mbd1	protein_coding	9.49586	22.1769	-0.811307	0.00114104	0.569865	-1.7548
ENSMUSG00000028292	arginyl-tRNA synthetase 2, mitochondrial [Source:MGI Symbol;Acc:MGI:1923596]	Rars2	protein_coding	6.76666	18.5075	-0.811363	5.35173e-05	0.569843	-1.75487
ENSMUSG00000015937	macroH2A.1 histone [Source:MGI Symbol;Acc:MGI:1349392]	Macroh2a1	protein_coding	29.9504	58.1051	-0.811419	0.00203319	0.569821	-1.75494
ENSMUSG00000010025	aldehyde dehydrogenase family 3, subfamily A2 [Source:MGI Symbol;Acc:MGI:1353452]	Aldh3a2	protein_coding	17.0505	44.4271	-0.812144	6.54976e-05	0.569535	-1.75582
ENSMUSG00000054836	elongator acetyltransferase complex subunit 6 [Source:MGI Symbol;Acc:MGI:1919349]	Elp6	protein_coding	1.424	4.44019	-0.812632	0.0256919	0.569342	-1.75641
ENSMUSG00000032479	microtubule-associated protein 4 [Source:MGI Symbol;Acc:MGI:97178]	Map4	protein_coding	23.6091	55.0577	-0.812842	0.00652442	0.569259	-1.75667
ENSMUSG00000059554	coiled-coil domain containing 28A [Source:MGI Symbol;Acc:MGI:2443508]	Ccdc28a	protein_coding	1.28099	3.9813	-0.813298	0.0442169	0.56908	-1.75722
ENSMUSG00000037110	Ral GTPase activating protein, alpha subunit 2 (catalytic) [Source:MGI Symbol;Acc:MGI:3036245]	Ralgapa2	protein_coding	4.36093	10.7373	-0.813541	0.0356205	0.568983	-1.75752
ENSMUSG00000075415	formin binding protein 1 [Source:MGI Symbol;Acc:MGI:109606]	Fnbp1	protein_coding	20.8108	53.5951	-0.813567	0.000655253	0.568974	-1.75755
ENSMUSG00000036103	collectin sub-family member 12 [Source:MGI Symbol;Acc:MGI:2152907]	Colec12	protein_coding	24.5963	58.5373	-0.814006	0.0350017	0.5688	-1.75809
ENSMUSG00000031749	ST3 beta-galactoside alpha-2,3-sialyltransferase 2 [Source:MGI Symbol;Acc:MGI:99427]	St3gal2	protein_coding	0.847515	3.84062	-0.814097	0.0413886	0.568764	-1.7582
ENSMUSG00000025958	cAMP responsive element binding protein 1 [Source:MGI Symbol;Acc:MGI:88494]	Creb1	protein_coding	4.71536	12.9024	-0.814562	0.000301356	0.568581	-1.75876
ENSMUSG00000034616	slingshot protein phosphatase 3 [Source:MGI Symbol;Acc:MGI:2683546]	Ssh3	protein_coding	21.1288	52.5525	-0.814704	0.000174658	0.568525	-1.75894
ENSMUSG00000020898	CTS telomere maintenance complex component 1 [Source:MGI Symbol;Acc:MGI:1916214]	Ctc1	protein_coding	2.35448	6.30345	-0.814779	0.00194078	0.568496	-1.75903
ENSMUSG00000040945	regulator of chromosome condensation 2 [Source:MGI Symbol;Acc:MGI:1919784]	Rcc2	protein_coding	11.6452	32.3213	-0.815549	0.000489339	0.568192	-1.75997
ENSMUSG00000033596	ring finger and WD repeat domain 3 [Source:MGI Symbol;Acc:MGI:2384584]	Rfwd3	protein_coding	5.98044	17.0757	-0.815598	0.00254653	0.568173	-1.76003
ENSMUSG00000040447	spinster homolog 2 [Source:MGI Symbol;Acc:MGI:2384936]	Spns2	protein_coding	0.172869	0.176457	-0.815655	0.00701019	0.56815	-1.7601
ENSMUSG00000034867	ankyrin repeat domain 27 (VPS9 domain) [Source:MGI Symbol;Acc:MGI:2444103]	Ankrd27	protein_coding	4.31334	11.5098	-0.815885	0.00377482	0.56806	-1.76038
ENSMUSG00000005204	SUMO/sentrin specific peptidase 3 [Source:MGI Symbol;Acc:MGI:2158736]	Senp3	protein_coding	41.3067	93.2116	-0.815935	0.000784691	0.56804	-1.76044
ENSMUSG00000009566	folylpolyglutamyl synthetase [Source:MGI Symbol;Acc:MGI:95576]	Fpgs	protein_coding	4.46177	12.8199	-0.816006	0.00249609	0.568012	-1.76053
ENSMUSG00000025857	dynein, axonemal assembly factor 5 [Source:MGI Symbol;Acc:MGI:3616079]	Dnaaf5	protein_coding	3.65399	9.98092	-0.816084	0.00105613	0.567981	-1.76062
ENSMUSG00000022350	WASH complex subunit 5 [Source:MGI Symbol;Acc:MGI:2146110]	Washc5	protein_coding	26.9025	69.0379	-0.816407	0.0010899	0.567854	-1.76101
ENSMUSG00000041926	arginyl aminopeptidase (aminopeptidase B) [Source:MGI Symbol;Acc:MGI:2384902]	Rnpep	protein_coding	50.5568	134.901	-0.816646	0.000717388	0.56776	-1.76131
ENSMUSG00000037119	family with sequence similarity 91, member A1 [Source:MGI Symbol;Acc:MGI:1277178]	Fam91a1	protein_coding	18.9529	45.132	-0.816707	0.00409533	0.567736	-1.76138
ENSMUSG00000034152	exocyst complex component 3 [Source:MGI Symbol;Acc:MGI:2443972]	Exoc3	protein_coding	8.47582	21.5202	-0.816764	0.000285085	0.567714	-1.76145
ENSMUSG00000039244	RIKEN cDNA E130309D02 gene [Source:MGI Symbol;Acc:MGI:2442621]	E130309D02Rik	protein_coding	8.6441	18.3574	-0.8169	0.0364412	0.56766	-1.76162
ENSMUSG00000043832	C-type lectin domain family 4, member a3 [Source:MGI Symbol;Acc:MGI:1920399]	Clec4a3	protein_coding	46.5132	120.378	-0.816998	0.0023771	0.567622	-1.76174
ENSMUSG00000006005	translocated promoter region, nuclear basket protein [Source:MGI Symbol;Acc:MGI:1922066]	Tpr	protein_coding	17.1349	38.3288	-0.817227	0.0151214	0.567532	-1.76202
ENSMUSG00000026142	rhomboid domain containing 1 [Source:MGI Symbol;Acc:MGI:1924117]	Rhbdd1	protein_coding	8.47677	24.1657	-0.817319	0.00470627	0.567496	-1.76213
ENSMUSG00000020362	CCR4-NOT transcription complex, subunit 6 [Source:MGI Symbol;Acc:MGI:2144529]	Cnot6	protein_coding	10.3519	29.8416	-0.818086	0.00664079	0.567194	-1.76306
ENSMUSG00000035069	OMA1 zinc metallopeptidase [Source:MGI Symbol;Acc:MGI:1914263]	Oma1	protein_coding	9.8473	22.2217	-0.818445	0.000922091	0.567053	-1.7635
ENSMUSG00000028229	regulator of microtubule dynamics 1 [Source:MGI Symbol;Acc:MGI:1913552]	Rmdn1	protein_coding	6.152	17.313	-0.819039	0.0248561	0.566819	-1.76423
ENSMUSG00000009894	synaptosomal-associated protein, 47 [Source:MGI Symbol;Acc:MGI:1915076]	Snap47	protein_coding	6.63742	17.9806	-0.819357	0.0191525	0.566695	-1.76462
ENSMUSG00000020329	polymerase (RNA) mitochondrial (DNA directed) [Source:MGI Symbol;Acc:MGI:1915843]	Polrmt	protein_coding	3.05389	9.21705	-0.819533	4.07538e-05	0.566625	-1.76483
ENSMUSG00000027884	chloride channel CLIC-like 1 [Source:MGI Symbol;Acc:MGI:2385186]	Clcc1	protein_coding	11.5466	27.7424	-0.819972	0.0327568	0.566453	-1.76537
ENSMUSG00000000876	peroxisomal membrane protein 4 [Source:MGI Symbol;Acc:MGI:1891701]	Pxmp4	protein_coding	6.45055	17.0436	-0.820115	0.0450129	0.566397	-1.76555
ENSMUSG00000096255	dynein light chain Tctex-type 1B [Source:MGI Symbol;Acc:MGI:98643]	Dynlt1b	protein_coding	34.2493	78.9573	-0.820563	0.028115	0.566221	-1.7661
ENSMUSG00000063870	chromodomain helicase DNA binding protein 4 [Source:MGI Symbol;Acc:MGI:1344380]	Chd4	protein_coding	37.8632	83.9566	-0.820679	0.029188	0.566175	-1.76624
ENSMUSG00000025816	Sec61, alpha subunit 2 (S. cerevisiae) [Source:MGI Symbol;Acc:MGI:1931071]	Sec61a2	protein_coding	2.8702	5.18134	-0.820831	0.0470239	0.566116	-1.76642
ENSMUSG00000028465	talin 1 [Source:MGI Symbol;Acc:MGI:1099832]	Tln1	protein_coding	50.9687	118.45	-0.820908	0.00845381	0.566085	-1.76652
ENSMUSG00000026925	inositol polyphosphate-5-phosphatase E [Source:MGI Symbol;Acc:MGI:1927753]	Inpp5e	protein_coding	5.70102	12.0664	-0.821084	0.000275026	0.566016	-1.76673
ENSMUSG00000028556	dedicator of cytokinesis 7 [Source:MGI Symbol;Acc:MGI:1914549]	Dock7	protein_coding	5.66404	14.1765	-0.82111	0.0433789	0.566006	-1.76676
ENSMUSG00000004896	ribosomal RNA adenine dimethylase domain containing 1 [Source:MGI Symbol;Acc:MGI:2387197]	Rrnad1	protein_coding	3.01254	7.40057	-0.82172	0.00315793	0.565767	-1.76751
ENSMUSG00000051451	CREB/ATF bZIP transcription factor [Source:MGI Symbol;Acc:MGI:2675296]	Crebzf	protein_coding	17.3204	39.6776	-0.822391	0.0143837	0.565504	-1.76833
ENSMUSG00000014550	rabenosyn, RAB effector [Source:MGI Symbol;Acc:MGI:1925537]	Rbsn	protein_coding	3.49204	10.1705	-0.822523	0.00649956	0.565452	-1.7685
ENSMUSG00000022257	lysosomal-associated protein transmembrane 4B [Source:MGI Symbol;Acc:MGI:1890494]	Laptm4b	protein_coding	17.7784	38.9114	-0.822677	0.0423236	0.565392	-1.76869
ENSMUSG00000031996	amyloid beta (A4) precursor-like protein 2 [Source:MGI Symbol;Acc:MGI:88047]	Aplp2	protein_coding	113.151	286.435	-0.823227	0.00137866	0.565176	-1.76936
ENSMUSG00000006219	filamin binding LIM protein 1 [Source:MGI Symbol;Acc:MGI:1921452]	Fblim1	protein_coding	49.6181	123.249	-0.82332	0.000429156	0.56514	-1.76947
ENSMUSG00000038774	activating signal cointegrator 1 complex subunit 3 [Source:MGI Symbol;Acc:MGI:1925237]	Ascc3	protein_coding	4.83697	13.0832	-0.823404	0.0427812	0.565107	-1.76958
ENSMUSG00000068854	H2B clustered histone 21 [Source:MGI Symbol;Acc:MGI:2448415]	H2bc21	protein_coding	2.00383	5.41917	-0.823465	0.000581847	0.565083	-1.76965
ENSMUSG00000028114	methyltransferase like 14 [Source:MGI Symbol;Acc:MGI:2442926]	Mettl14	protein_coding	3.77317	11.902	-0.823573	0.00590939	0.565041	-1.76978
ENSMUSG00000033237	AT rich interactive domain 2 (ARID, RFX-like) [Source:MGI Symbol;Acc:MGI:1924294]	Arid2	protein_coding	4.21977	11.4468	-0.823597	0.00609663	0.565032	-1.76981
ENSMUSG00000094483	purine rich element binding protein B [Source:MGI Symbol;Acc:MGI:1338779]	Purb	protein_coding	18.9607	46.0582	-0.823794	0.00231977	0.564954	-1.77005
ENSMUSG00000048118	AT rich interactive domain 4A (RBP1-like) [Source:MGI Symbol;Acc:MGI:2444354]	Arid4a	protein_coding	4.90069	12.9317	-0.824307	0.0403168	0.564754	-1.77068
ENSMUSG00000030104	ER degradation enhancer, mannosidase alpha-like 1 [Source:MGI Symbol;Acc:MGI:2180139]	Edem1	protein_coding	39.7581	100.149	-0.824526	0.00186251	0.564668	-1.77095
ENSMUSG00000047139	CD24a antigen [Source:MGI Symbol;Acc:MGI:88323]	Cd24a	protein_coding	122.256	330.046	-0.824606	0.0029327	0.564636	-1.77105
ENSMUSG00000003444	mediator complex subunit 29 [Source:MGI Symbol;Acc:MGI:1914474]	Med29	protein_coding	9.32435	19.1109	-0.824867	0.0398588	0.564534	-1.77137
ENSMUSG00000002781	transmembrane protein 143 [Source:MGI Symbol;Acc:MGI:1917459]	Tmem143	protein_coding	2.45606	9.82593	-0.825153	0.002632	0.564422	-1.77172
ENSMUSG00000024104	WASH complex subunit 2` [Source:MGI Symbol;Acc:MGI:106463]	Washc2	protein_coding	25.2454	56.3265	-0.825418	0.00446842	0.564319	-1.77205
ENSMUSG00000021140	pecanex homolog [Source:MGI Symbol;Acc:MGI:1891924]	Pcnx	protein_coding	5.30296	12.4973	-0.82576	0.0335612	0.564185	-1.77247
ENSMUSG00000031482	solute carrier family 25 (mitochondrial carrier ornithine transporter), member 15 [Source:MGI Symbol;Acc:MGI:1342274]	Slc25a15	protein_coding	1.74152	5.08057	-0.826313	0.00529011	0.563969	-1.77315
ENSMUSG00000057191	cDNA sequence AB124611 [Source:MGI Symbol;Acc:MGI:3043001]	AB124611	protein_coding	9.91093	21.4689	-0.826383	0.0234283	0.563941	-1.77323
ENSMUSG00000035726	SPT16, facilitates chromatin remodeling subunit [Source:MGI Symbol;Acc:MGI:1890948]	Supt16	protein_coding	16.9282	34.464	-0.826621	0.0127125	0.563848	-1.77353
ENSMUSG00000040565	B-TFIID TATA-box binding protein associated factor 1 [Source:MGI Symbol;Acc:MGI:2147538]	Btaf1	protein_coding	7.53501	17.3684	-0.826666	0.0230368	0.563831	-1.77358
ENSMUSG00000041607	myelin basic protein [Source:MGI Symbol;Acc:MGI:96925]	Mbp	protein_coding	9.78816	25.3241	-0.826855	0.000910701	0.563757	-1.77381
ENSMUSG00000030789	integrin alpha X [Source:MGI Symbol;Acc:MGI:96609]	Itgax	protein_coding	515.165	1253.68	-0.826884	0.00108026	0.563746	-1.77385
ENSMUSG00000022770	discs large MAGUK scaffold protein 1 [Source:MGI Symbol;Acc:MGI:107231]	Dlg1	protein_coding	6.08378	14.9653	-0.827685	0.00340074	0.563433	-1.77483
ENSMUSG00000016534	lysosomal-associated membrane protein 2 [Source:MGI Symbol;Acc:MGI:96748]	Lamp2	protein_coding	199.904	442.54	-0.827933	0.0196416	0.563336	-1.77514
ENSMUSG00000059363	frataxin [Source:MGI Symbol;Acc:MGI:1096879]	Fxn	protein_coding	4.12011	10.7049	-0.827933	0.0368808	0.563336	-1.77514
ENSMUSG00000024052	lipin 2 [Source:MGI Symbol;Acc:MGI:1891341]	Lpin2	protein_coding	3.18339	5.71491	-0.828198	0.0238482	0.563232	-1.77547
ENSMUSG00000030528	Bloom syndrome, RecQ like helicase [Source:MGI Symbol;Acc:MGI:1328362]	Blm	protein_coding	0.39537	2.03619	-0.828227	0.024478	0.563221	-1.7755
ENSMUSG00000027660	SKI-like [Source:MGI Symbol;Acc:MGI:106203]	Skil	protein_coding	20.7735	47.2619	-0.828755	0.0222881	0.563015	-1.77615
ENSMUSG00000068922	misato 1, mitochondrial distribution and morphology regulator [Source:MGI Symbol;Acc:MGI:2385175]	Msto1	protein_coding	4.81968	15.2408	-0.829074	0.0170665	0.56289	-1.77654
ENSMUSG00000019872	sphingomyelin phosphodiesterase, acid-like 3A [Source:MGI Symbol;Acc:MGI:1931437]	Smpdl3a	protein_coding	134.857	313.912	-0.829115	0.00974318	0.562875	-1.77659
ENSMUSG00000079834	trimethyllysine hydroxylase, epsilon [Source:MGI Symbol;Acc:MGI:2180203]	Tmlhe	protein_coding	2.50403	5.34909	-0.829128	0.0252272	0.562869	-1.77661
ENSMUSG00000038533	CBFA2/RUNX1 translocation partner 2 [Source:MGI Symbol;Acc:MGI:1333833]	Cbfa2t2	protein_coding	1.62742	5.85171	-0.829184	0.00338466	0.562848	-1.77668
ENSMUSG00000019338	zinc finger protein 687 [Source:MGI Symbol;Acc:MGI:1925516]	Zfp687	protein_coding	1.47367	4.05471	-0.830137	0.00124611	0.562476	-1.77785
ENSMUSG00000028882	protein phosphatase 1, regulatory subunit 8 [Source:MGI Symbol;Acc:MGI:2140494]	Ppp1r8	protein_coding	7.18675	20.3288	-0.830741	0.0356578	0.56224	-1.7786
ENSMUSG00000021870	sarcolemma associated protein [Source:MGI Symbol;Acc:MGI:1933549]	Slmap	protein_coding	9.28545	23.7511	-0.830883	0.00989663	0.562185	-1.77877
ENSMUSG00000087403	Kdm5c adjacent non-coding transcript [Source:MGI Symbol;Acc:MGI:1920247]	Kantr	protein_coding	1.68517	4.16656	-0.830893	0.0271937	0.562181	-1.77879
ENSMUSG00000027900	DNA-damage regulated autophagy modulator 2 [Source:MGI Symbol;Acc:MGI:1914421]	Dram2	protein_coding	31.5331	67.0104	-0.831154	0.00614166	0.56208	-1.77911
ENSMUSG00000038733	WD repeat domain 26 [Source:MGI Symbol;Acc:MGI:1923825]	Wdr26	protein_coding	27.9071	65.3393	-0.83133	0.00219605	0.562011	-1.77932
ENSMUSG00000042185	nuclear factor related to kappa B binding protein [Source:MGI Symbol;Acc:MGI:2442410]	Nfrkb	protein_coding	1.75842	5.59961	-0.831451	0.002632	0.561964	-1.77947
ENSMUSG00000015214	myotubularin related protein 1 [Source:MGI Symbol;Acc:MGI:1858271]	Mtmr1	protein_coding	2.73685	7.80308	-0.831458	0.00610676	0.561961	-1.77948
ENSMUSG00000044934	zinc finger protein 367 [Source:MGI Symbol;Acc:MGI:2442266]	Zfp367	protein_coding	4.38496	12.6764	-0.831478	0.0317814	0.561953	-1.77951
ENSMUSG00000037400	ATPase, class VI, type 11B [Source:MGI Symbol;Acc:MGI:1923545]	Atp11b	protein_coding	11.8954	32.333	-0.831508	0.0100228	0.561942	-1.77954
ENSMUSG00000033885	PX domain containing serine/threonine kinase [Source:MGI Symbol;Acc:MGI:1289230]	Pxk	protein_coding	5.87928	15.9727	-0.831724	0.000114516	0.561857	-1.77981
ENSMUSG00000018820	zinc finger, FYVE domain containing 27 [Source:MGI Symbol;Acc:MGI:1919602]	Zfyve27	protein_coding	5.39242	15.017	-0.831873	0.00796124	0.561799	-1.77999
ENSMUSG00000069633	peroxisomal biogenesis factor 11 gamma [Source:MGI Symbol;Acc:MGI:1920905]	Pex11g	protein_coding	2.62001	5.86239	-0.831934	0.0376895	0.561776	-1.78007
ENSMUSG00000045817	zinc finger protein 36, C3H type-like 2 [Source:MGI Symbol;Acc:MGI:107945]	Zfp36l2	protein_coding	117.679	322.056	-0.831999	0.0266737	0.56175	-1.78015
ENSMUSG00000028015	cathepsin O [Source:MGI Symbol;Acc:MGI:2139628]	Ctso	protein_coding	11.2849	26.528	-0.832043	0.00826022	0.561733	-1.7802
ENSMUSG00000028944	protein kinase, AMP-activated, gamma 2 non-catalytic subunit [Source:MGI Symbol;Acc:MGI:1336153]	Prkag2	protein_coding	3.38601	10.435	-0.832178	0.0471665	0.561681	-1.78037
ENSMUSG00000007777	RIKEN cDNA 0610009B22 gene [Source:MGI Symbol;Acc:MGI:1913300]	0610009B22Rik	protein_coding	12.8639	34.1733	-0.832467	0.0152148	0.561568	-1.78073
ENSMUSG00000032120	C2 calcium-dependent domain containing 2-like [Source:MGI Symbol;Acc:MGI:1919014]	C2cd2l	protein_coding	25.9653	68.9104	-0.832503	0.000207786	0.561554	-1.78077
ENSMUSG00000027305	NADH:ubiquinone oxidoreductase complex assembly factor 1 [Source:MGI Symbol;Acc:MGI:1916952]	Ndufaf1	protein_coding	6.52975	16.5557	-0.832573	0.00491556	0.561527	-1.78086
ENSMUSG00000028830	expressed sequence AU040320 [Source:MGI Symbol;Acc:MGI:2140475]	AU040320	protein_coding	5.99062	17.0507	-0.832685	0.00248698	0.561483	-1.781
ENSMUSG00000024276	zinc finger protein 397 [Source:MGI Symbol;Acc:MGI:1916506]	Zfp397	protein_coding	3.65677	9.03735	-0.83275	0.00351031	0.561458	-1.78108
ENSMUSG00000022822	ATP-binding cassette, sub-family C (CFTR/MRP), member 5 [Source:MGI Symbol;Acc:MGI:1351644]	Abcc5	protein_coding	103.918	244.909	-0.832769	0.00512803	0.561451	-1.7811
ENSMUSG00000058239	upstream transcription factor 2 [Source:MGI Symbol;Acc:MGI:99961]	Usf2	protein_coding	66.6971	139.869	-0.832916	0.000428937	0.561393	-1.78128
ENSMUSG00000021690	junction-mediating and regulatory protein [Source:MGI Symbol;Acc:MGI:1913096]	Jmy	protein_coding	1.22566	3.04296	-0.833099	0.0357242	0.561322	-1.78151
ENSMUSG00000078970	WD repeat domain 92 [Source:MGI Symbol;Acc:MGI:2144224]	Wdr92	protein_coding	13.3874	31.771	-0.833621	0.00625651	0.561119	-1.78215
ENSMUSG00000044674	frizzled class receptor 1 [Source:MGI Symbol;Acc:MGI:1196625]	Fzd1	protein_coding	8.97614	19.2583	-0.833798	0.0237096	0.56105	-1.78237
ENSMUSG00000051864	TBC1 domain family, member 22a [Source:MGI Symbol;Acc:MGI:1289265]	Tbc1d22a	protein_coding	24.0777	62.9475	-0.83397	6.54006e-05	0.560983	-1.78258
ENSMUSG00000020170	fibroblast growth factor receptor substrate 2 [Source:MGI Symbol;Acc:MGI:1100860]	Frs2	protein_coding	2.22251	6.76851	-0.834724	0.0374955	0.56069	-1.78352
ENSMUSG00000069631	STE20-related kinase adaptor alpha [Source:MGI Symbol;Acc:MGI:1919399]	Strada	protein_coding	5.4258	10.6088	-0.834919	0.00119415	0.560615	-1.78376
ENSMUSG00000034807	collagen beta(1-O)galactosyltransferase 1 [Source:MGI Symbol;Acc:MGI:1924348]	Colgalt1	protein_coding	115.478	264.923	-0.835106	0.00140594	0.560542	-1.78399
ENSMUSG00000039656	retinoid X receptor beta [Source:MGI Symbol;Acc:MGI:98215]	Rxrb	protein_coding	12.9926	33.2	-0.835274	0.0025408	0.560477	-1.7842
ENSMUSG00000066324	inositol monophosphatase domain containing 1 [Source:MGI Symbol;Acc:MGI:1915720]	Impad1	protein_coding	10.481	23.6724	-0.835325	0.0250223	0.560457	-1.78426
ENSMUSG00000029916	acylglycerol kinase [Source:MGI Symbol;Acc:MGI:1917173]	Agk	protein_coding	3.22273	9.55719	-0.835697	0.00398482	0.560312	-1.78472
ENSMUSG00000023025	La ribonucleoprotein domain family, member 4 [Source:MGI Symbol;Acc:MGI:2443114]	Larp4	protein_coding	9.5456	20.0918	-0.835706	0.0271891	0.560309	-1.78473
ENSMUSG00000038095	strawberry notch 1 [Source:MGI Symbol;Acc:MGI:2384298]	Sbno1	protein_coding	7.09363	17.0795	-0.836487	0.0273677	0.560006	-1.7857
ENSMUSG00000047921	trafficking protein particle complex 9 [Source:MGI Symbol;Acc:MGI:1923760]	Trappc9	protein_coding	5.77116	16.1518	-0.836529	0.0204752	0.559989	-1.78575
ENSMUSG00000045410	aldo-keto reductase family 1, member E1 [Source:MGI Symbol;Acc:MGI:1914758]	Akr1e1	protein_coding	2.1887	4.78583	-0.836534	0.027824	0.559987	-1.78575
ENSMUSG00000021375	kinesin family member 13A [Source:MGI Symbol;Acc:MGI:1098264]	Kif13a	protein_coding	3.38352	13.1641	-0.836719	0.0131884	0.559915	-1.78598
ENSMUSG00000001053	NEDD4 binding protein 3 [Source:MGI Symbol;Acc:MGI:2442218]	N4bp3	protein_coding	9.51587	23.5261	-0.836882	0.00110092	0.559852	-1.78619
ENSMUSG00000035125	GC-rich sequence DNA binding factor 2 [Source:MGI Symbol;Acc:MGI:2141656]	Gcfc2	protein_coding	0.843395	2.62962	-0.837451	0.0100898	0.559631	-1.78689
ENSMUSG00000031101	SAM and SH3 domain containing 3 [Source:MGI Symbol;Acc:MGI:1921381]	Sash3	protein_coding	33.6727	92.097	-0.83749	0.00819978	0.559617	-1.78694
ENSMUSG00000021681	angiogenic factor with G patch and FHA domains 1 [Source:MGI Symbol;Acc:MGI:1913799]	Aggf1	protein_coding	22.7218	63.0865	-0.837781	4.07538e-05	0.559503	-1.7873
ENSMUSG00000061838	succinate-Coenzyme A ligase, GDP-forming, beta subunit [Source:MGI Symbol;Acc:MGI:1306824]	Suclg2	protein_coding	3.76209	11.2352	-0.83859	0.00151366	0.55919	-1.7883
ENSMUSG00000053436	mitogen-activated protein kinase 14 [Source:MGI Symbol;Acc:MGI:1346865]	Mapk14	protein_coding	22.5152	51.4345	-0.838616	0.00317511	0.55918	-1.78833
ENSMUSG00000034158	leucine rich repeat containing 58 [Source:MGI Symbol;Acc:MGI:2443542]	Lrrc58	protein_coding	13.6856	38.1273	-0.838915	0.00114611	0.559064	-1.7887
ENSMUSG00000025133	integrator complex subunit 4 [Source:MGI Symbol;Acc:MGI:1917164]	Ints4	protein_coding	5.34973	15.3324	-0.83915	0.000243445	0.558973	-1.789
ENSMUSG00000034157	CLOCK interacting protein, circadian [Source:MGI Symbol;Acc:MGI:1919185]	Cipc	protein_coding	9.01761	26.989	-0.839203	0.0010395	0.558952	-1.78906
ENSMUSG00000032423	synaptotagmin binding, cytoplasmic RNA interacting protein [Source:MGI Symbol;Acc:MGI:1891690]	Syncrip	protein_coding	21.4681	43.9027	-0.839297	0.00353253	0.558916	-1.78918
ENSMUSG00000032615	5',3'-nucleotidase, mitochondrial [Source:MGI Symbol;Acc:MGI:1917127]	Nt5m	protein_coding	6.06538	12.9846	-0.839485	0.0335486	0.558843	-1.78941
ENSMUSG00000022214	DDB1 and CUL4 associated factor 11 [Source:MGI Symbol;Acc:MGI:90168]	Dcaf11	protein_coding	15.5756	46.6227	-0.839635	0.0124909	0.558785	-1.7896
ENSMUSG00000052656	ring finger protein 103 [Source:MGI Symbol;Acc:MGI:109483]	Rnf103	protein_coding	6.73442	17.9173	-0.839735	0.00772977	0.558746	-1.78972
ENSMUSG00000032013	tripartite motif-containing 29 [Source:MGI Symbol;Acc:MGI:1919419]	Trim29	protein_coding	50.4021	126.435	-0.839846	0.0010395	0.558703	-1.78986
ENSMUSG00000020661	DNA methyltransferase 3A [Source:MGI Symbol;Acc:MGI:1261827]	Dnmt3a	protein_coding	10.0401	51.9418	-0.839945	0.0146233	0.558665	-1.78998
ENSMUSG00000024260	Sin3A associated protein [Source:MGI Symbol;Acc:MGI:1919782]	Sap130	protein_coding	4.71923	13.4926	-0.840117	0.0315764	0.558598	-1.7902
ENSMUSG00000020257	WD repeat domain containing 82 [Source:MGI Symbol;Acc:MGI:1924555]	Wdr82	protein_coding	9.86584	27.6293	-0.840284	0.000297561	0.558533	-1.7904
ENSMUSG00000036550	CCR4-NOT transcription complex, subunit 1 [Source:MGI Symbol;Acc:MGI:2442402]	Cnot1	protein_coding	9.98785	19.6035	-0.840611	0.00561885	0.558407	-1.79081
ENSMUSG00000002679	mediator complex subunit 6 [Source:MGI Symbol;Acc:MGI:1917042]	Med6	protein_coding	14.2787	28.3868	-0.840778	0.0120612	0.558342	-1.79102
ENSMUSG00000006740	kinesin family member 5B [Source:MGI Symbol;Acc:MGI:1098268]	Kif5b	protein_coding	20.4983	50.0351	-0.840889	0.00567495	0.558299	-1.79115
ENSMUSG00000018654	IKAROS family zinc finger 1 [Source:MGI Symbol;Acc:MGI:1342540]	Ikzf1	protein_coding	6.58294	24.5478	-0.841203	0.00386454	0.558178	-1.79154
ENSMUSG00000020640	intersectin 2 [Source:MGI Symbol;Acc:MGI:1338049]	Itsn2	protein_coding	8.7374	24.8554	-0.841602	0.00474894	0.558024	-1.79204
ENSMUSG00000026867	GTPase activating protein and VPS9 domains 1 [Source:MGI Symbol;Acc:MGI:1913941]	Gapvd1	protein_coding	10.6149	33.7665	-0.841937	0.0011612	0.557894	-1.79246
ENSMUSG00000016239	LON peptidase N-terminal domain and ring finger 3 [Source:MGI Symbol;Acc:MGI:1921615]	Lonrf3	protein_coding	20.0871	47.6833	-0.84194	0.0275962	0.557893	-1.79246
ENSMUSG00000045100	solute carrier family 25 (mitochondrial carrier, phosphate carrier), member 26 [Source:MGI Symbol;Acc:MGI:1914832]	Slc25a26	protein_coding	1.22019	4.07789	-0.842478	0.000489339	0.557685	-1.79313
ENSMUSG00000019876	protein kinase inhibitor beta, cAMP dependent, testis specific [Source:MGI Symbol;Acc:MGI:101937]	Pkib	protein_coding	3.6714	16.0613	-0.842504	0.0104202	0.557675	-1.79316
ENSMUSG00000037902	signal-regulatory protein alpha [Source:MGI Symbol;Acc:MGI:108563]	Sirpa	protein_coding	268.699	668.749	-0.842706	0.00100359	0.557597	-1.79341
ENSMUSG00000032598	NCK interacting protein with SH3 domain [Source:MGI Symbol;Acc:MGI:1931834]	Nckipsd	protein_coding	3.71146	11.6942	-0.842768	0.00571872	0.557573	-1.79349
ENSMUSG00000040322	solute carrier family 25 (mitochondrial carrier, phosphate carrier), member 24 [Source:MGI Symbol;Acc:MGI:1917160]	Slc25a24	protein_coding	16.3516	43.8254	-0.84294	0.000139606	0.557506	-1.7937
ENSMUSG00000042759	apolipoprotein B receptor [Source:MGI Symbol;Acc:MGI:2176230]	Apobr	protein_coding	29.7915	84.7193	-0.843843	0.000141231	0.557157	-1.79483
ENSMUSG00000039914	coenzyme Q10A [Source:MGI Symbol;Acc:MGI:2684847]	Coq10a	protein_coding	22.1667	54.8052	-0.843945	0.0386489	0.557118	-1.79495
ENSMUSG00000000148	BRCA1-associated ATM activator 1 [Source:MGI Symbol;Acc:MGI:1891679]	Brat1	protein_coding	4.7339	13.6118	-0.844008	0.000506595	0.557094	-1.79503
ENSMUSG00000052889	protein kinase C, beta [Source:MGI Symbol;Acc:MGI:97596]	Prkcb	protein_coding	8.22866	14.2428	-0.844146	0.0347652	0.55704	-1.7952
ENSMUSG00000062078	quaking [Source:MGI Symbol;Acc:MGI:97837]	Qk	protein_coding	20.6319	56.9037	-0.844303	2.93148e-05	0.55698	-1.7954
ENSMUSG00000034216	VPS18 CORVET/HOPS core subunit [Source:MGI Symbol;Acc:MGI:2443626]	Vps18	protein_coding	22.2544	61.6455	-0.844435	0.00167993	0.556929	-1.79556
ENSMUSG00000026833	olfactomedin 1 [Source:MGI Symbol;Acc:MGI:1860437]	Olfm1	protein_coding	4.76812	12.4886	-0.845216	0.0349604	0.556627	-1.79653
ENSMUSG00000036980	TATA-box binding protein associated factor 6 [Source:MGI Symbol;Acc:MGI:109129]	Taf6	protein_coding	7.58691	17.7207	-0.845247	0.0255747	0.556615	-1.79657
ENSMUSG00000028689	coiled-coil domain containing 163 [Source:MGI Symbol;Acc:MGI:1915644]	Ccdc163	protein_coding	2.6203	7.6467	-0.845321	0.012015	0.556587	-1.79666
ENSMUSG00000073471	radial spoke 3A homolog (Chlamydomonas) [Source:MGI Symbol;Acc:MGI:1914082]	Rsph3a	protein_coding	8.70434	20.7286	-0.84539	0.047287	0.55656	-1.79675
ENSMUSG00000047284	neuralized E3 ubiquitin protein ligase 4 [Source:MGI Symbol;Acc:MGI:1921092]	Neurl4	protein_coding	5.50094	15.1111	-0.845509	0.00211115	0.556514	-1.7969
ENSMUSG00000060288	peptidyl prolyl isomerase H [Source:MGI Symbol;Acc:MGI:106499]	Ppih	protein_coding	4.41771	12.0262	-0.845741	0.00364491	0.556425	-1.79719
ENSMUSG00000071266	zinc finger protein 946 [Source:MGI Symbol;Acc:MGI:1921399]	Zfp946	protein_coding	3.17323	8.66973	-0.845878	0.00100359	0.556372	-1.79736
ENSMUSG00000079215	zinc finger protein 664 [Source:MGI Symbol;Acc:MGI:2442505]	Zfp664	protein_coding	6.86801	17.9245	-0.846033	0.00351859	0.556312	-1.79755
ENSMUSG00000022377	ArfGAP with SH3 domain, ankyrin repeat and PH domain1 [Source:MGI Symbol;Acc:MGI:1342335]	Asap1	protein_coding	27.4354	62.3376	-0.84612	0.00747349	0.556279	-1.79766
ENSMUSG00000052384	negative regulator of reactive oxygen species [Source:MGI Symbol;Acc:MGI:2445095]	Nrros	protein_coding	41.625	119.842	-0.84625	0.00150716	0.556228	-1.79782
ENSMUSG00000025060	STE20-like kinase [Source:MGI Symbol;Acc:MGI:103241]	Slk	protein_coding	20.0464	50.8632	-0.846287	0.00546806	0.556214	-1.79787
ENSMUSG00000054484	transmembrane protein 62 [Source:MGI Symbol;Acc:MGI:2139461]	Tmem62	protein_coding	3.99835	10.1674	-0.846373	0.0151128	0.556181	-1.79798
ENSMUSG00000074886	G protein-coupled receptor kinase 6 [Source:MGI Symbol;Acc:MGI:1347078]	Grk6	protein_coding	6.42534	19.8457	-0.846379	0.0028583	0.556179	-1.79798
ENSMUSG00000043131	MOB kinase activator 1A [Source:MGI Symbol;Acc:MGI:2442631]	Mob1a	protein_coding	59.4679	143.001	-0.846703	0.00103621	0.556054	-1.79839
ENSMUSG00000032265	terminal nucleotidyltransferase 5A [Source:MGI Symbol;Acc:MGI:2670964]	Tent5a	protein_coding	5.20915	14.4644	-0.846822	0.000760648	0.556008	-1.79854
ENSMUSG00000001376	VPS50 EARP/GARPII complex subunit [Source:MGI Symbol;Acc:MGI:1920538]	Vps50	protein_coding	12.5046	31.3506	-0.847062	0.00933789	0.555916	-1.79883
ENSMUSG00000041133	structural maintenance of chromosomes 1A [Source:MGI Symbol;Acc:MGI:1344345]	Smc1a	protein_coding	11.8769	30.6544	-0.84732	0.000346255	0.555816	-1.79916
ENSMUSG00000021482	peroxiredoxin like 2C [Source:MGI Symbol;Acc:MGI:1913379]	Prxl2c	protein_coding	9.64108	26.9321	-0.847514	0.000999606	0.555742	-1.7994
ENSMUSG00000019841	REV3 like, DNA directed polymerase zeta catalytic subunit [Source:MGI Symbol;Acc:MGI:1337131]	Rev3l	protein_coding	0.95756	3.01007	-0.847546	0.0293774	0.555729	-1.79944
ENSMUSG00000025280	polymerase (RNA) III (DNA directed) polypeptide A [Source:MGI Symbol;Acc:MGI:2681836]	Polr3a	protein_coding	2.93857	7.50531	-0.847758	0.0117157	0.555648	-1.7997
ENSMUSG00000022091	sorbin and SH3 domain containing 3 [Source:MGI Symbol;Acc:MGI:700013]	Sorbs3	protein_coding	20.8194	56.6324	-0.847845	0.000381497	0.555614	-1.79981
ENSMUSG00000000759	tubulin, gamma complex associated protein 3 [Source:MGI Symbol;Acc:MGI:2183752]	Tubgcp3	protein_coding	5.42845	13.851	-0.847903	1.10156e-05	0.555592	-1.79988
ENSMUSG00000087370	transmembrane protein 170B [Source:MGI Symbol;Acc:MGI:3647046]	Tmem170b	protein_coding	9.1864	23.5342	-0.847971	0.0161443	0.555565	-1.79997
ENSMUSG00000044345	MARVEL (membrane-associating) domain containing 1 [Source:MGI Symbol;Acc:MGI:2147570]	Marveld1	protein_coding	10.5963	29.9726	-0.84866	0.00280973	0.5553	-1.80083
ENSMUSG00000048755	malonyl CoA:ACP acyltransferase (mitochondrial) [Source:MGI Symbol;Acc:MGI:2388651]	Mcat	protein_coding	4.34611	13.3623	-0.848672	0.0146233	0.555296	-1.80084
ENSMUSG00000029439	splicing factor SWAP [Source:MGI Symbol;Acc:MGI:101760]	Sfswap	protein_coding	8.43658	19.2694	-0.848846	0.0042057	0.555229	-1.80106
ENSMUSG00000071650	alpha glucosidase 2 alpha neutral subunit [Source:MGI Symbol;Acc:MGI:1097667]	Ganab	protein_coding	30.0783	80.2536	-0.848855	0.00190805	0.555225	-1.80107
ENSMUSG00000040725	heterogeneous nuclear ribonucleoprotein U-like 1 [Source:MGI Symbol;Acc:MGI:2443517]	Hnrnpul1	protein_coding	33.6154	84.7343	-0.849365	0.000560323	0.555029	-1.80171
ENSMUSG00000029428	syntaxin 2 [Source:MGI Symbol;Acc:MGI:108059]	Stx2	protein_coding	4.17773	12.2404	-0.84984	0.0057925	0.554846	-1.8023
ENSMUSG00000031446	cullin 4A [Source:MGI Symbol;Acc:MGI:1914487]	Cul4a	protein_coding	11.2369	27.5349	-0.849919	0.0105233	0.554816	-1.8024
ENSMUSG00000011831	ecotropic viral integration site 5 [Source:MGI Symbol;Acc:MGI:104736]	Evi5	protein_coding	0.622189	1.58516	-0.849925	0.0132575	0.554814	-1.80241
ENSMUSG00000029547	integrator complex subunit 1 [Source:MGI Symbol;Acc:MGI:1915760]	Ints1	protein_coding	5.97266	18.043	-0.850055	0.00221193	0.554764	-1.80257
ENSMUSG00000031389	Rho GTPase activating protein 4 [Source:MGI Symbol;Acc:MGI:2159577]	Arhgap4	protein_coding	3.79034	10.8477	-0.850325	0.00340074	0.55466	-1.80291
ENSMUSG00000026803	transcription termination factor, RNA polymerase I [Source:MGI Symbol;Acc:MGI:105044]	Ttf1	protein_coding	3.31092	9.27792	-0.85051	0.00559516	0.554589	-1.80314
ENSMUSG00000026667	U2AF homology motif (UHM) kinase 1 [Source:MGI Symbol;Acc:MGI:1341908]	Uhmk1	protein_coding	19.1562	53.951	-0.850552	4.65328e-05	0.554572	-1.80319
ENSMUSG00000029648	FMS-like tyrosine kinase 1 [Source:MGI Symbol;Acc:MGI:95558]	Flt1	protein_coding	13.407	37.247	-0.850731	0.0116856	0.554504	-1.80341
ENSMUSG00000034333	zinc finger, BED type containing 4 [Source:MGI Symbol;Acc:MGI:2682302]	Zbed4	protein_coding	2.00547	5.35609	-0.851052	0.0245517	0.55438	-1.80382
ENSMUSG00000041765	ubiquitin associated domain containing 2 [Source:MGI Symbol;Acc:MGI:1916139]	Ubac2	protein_coding	6.63909	18.2713	-0.851215	0.00673729	0.554318	-1.80402
ENSMUSG00000039850	endonuclease V [Source:MGI Symbol;Acc:MGI:2444688]	Endov	protein_coding	1.87466	5.03179	-0.851228	0.000928815	0.554313	-1.80404
ENSMUSG00000017466	tissue inhibitor of metalloproteinase 2 [Source:MGI Symbol;Acc:MGI:98753]	Timp2	protein_coding	17.3395	49.2381	-0.851544	0.0108127	0.554191	-1.80443
ENSMUSG00000027488	syntrophin, acidic 1 [Source:MGI Symbol;Acc:MGI:101772]	Snta1	protein_coding	6.43672	19.2346	-0.851544	0.0141712	0.554191	-1.80443
ENSMUSG00000039018	mitochondrial ribosome-associated GTPase 1 [Source:MGI Symbol;Acc:MGI:2685015]	Mtg1	protein_coding	5.49327	15.3418	-0.851625	0.0210551	0.55416	-1.80453
ENSMUSG00000028284	mitogen-activated protein kinase kinase kinase 7 [Source:MGI Symbol;Acc:MGI:1346877]	Map3k7	protein_coding	9.16565	21.5206	-0.851765	0.0124765	0.554106	-1.80471
ENSMUSG00000026856	dolichyl pyrophosphate phosphatase 1 [Source:MGI Symbol;Acc:MGI:1914093]	Dolpp1	protein_coding	7.71119	26.4268	-0.851849	0.00169475	0.554074	-1.80481
ENSMUSG00000078789	diphthamide biosynthesis 1 [Source:MGI Symbol;Acc:MGI:2151233]	Dph1	protein_coding	8.92135	20.2133	-0.852013	0.00669415	0.554011	-1.80502
ENSMUSG00000033054	nuclear protein in the AT region [Source:MGI Symbol;Acc:MGI:107605]	Npat	protein_coding	1.49305	3.87345	-0.852059	0.0299311	0.553994	-1.80507
ENSMUSG00000028550	autophagy related 4C, cysteine peptidase [Source:MGI Symbol;Acc:MGI:2651854]	Atg4c	protein_coding	11.7902	30.5087	-0.852255	0.0134108	0.553918	-1.80532
ENSMUSG00000031103	E74-like factor 4 (ets domain transcription factor) [Source:MGI Symbol;Acc:MGI:1928377]	Elf4	protein_coding	11.8501	30.688	-0.852429	0.000892685	0.553852	-1.80554
ENSMUSG00000037876	jumonji domain containing 1C [Source:MGI Symbol;Acc:MGI:1918614]	Jmjd1c	protein_coding	5.61958	11.4776	-0.852766	0.041867	0.553722	-1.80596
ENSMUSG00000025512	chitinase domain containing 1 [Source:MGI Symbol;Acc:MGI:1915288]	Chid1	protein_coding	6.11621	18.2871	-0.852894	0.000108169	0.553673	-1.80612
ENSMUSG00000030329	PILR alpha associated neural protein [Source:MGI Symbol;Acc:MGI:2441908]	Pianp	protein_coding	3.5435	12.7786	-0.852895	0.0171666	0.553673	-1.80612
ENSMUSG00000037622	WD and tetratricopeptide repeats 1 [Source:MGI Symbol;Acc:MGI:2685541]	Wdtc1	protein_coding	7.40398	18.9223	-0.853168	0.00206234	0.553568	-1.80646
ENSMUSG00000057193	solute carrier family 44, member 2 [Source:MGI Symbol;Acc:MGI:1915932]	Slc44a2	protein_coding	19.7841	56.0249	-0.853355	0.000648154	0.553496	-1.8067
ENSMUSG00000029470	purinergic receptor P2X, ligand-gated ion channel 4 [Source:MGI Symbol;Acc:MGI:1338859]	P2rx4	protein_coding	77.3426	202.312	-0.85337	1.0958e-05	0.55349	-1.80672
ENSMUSG00000023018	SWI/SNF related, matrix associated, actin dependent regulator of chromatin, subfamily d, member 1 [Source:MGI Symbol;Acc:MGI:1933623]	Smarcd1	protein_coding	4.101	12.1053	-0.853575	0.00201891	0.553412	-1.80697
ENSMUSG00000039316	raftlin lipid raft linker 1 [Source:MGI Symbol;Acc:MGI:1923688]	Rftn1	protein_coding	37.1323	81.2927	-0.853721	0.000264745	0.553356	-1.80716
ENSMUSG00000024535	sorting nexing 24 [Source:MGI Symbol;Acc:MGI:1916476]	Snx24	protein_coding	9.65816	28.1385	-0.853855	0.0262058	0.553304	-1.80732
ENSMUSG00000072258	TATA-box binding protein associated factor, RNA polymerase I, A [Source:MGI Symbol;Acc:MGI:109578]	Taf1a	protein_coding	3.07873	6.11475	-0.853947	0.037629	0.553269	-1.80744
ENSMUSG00000045409	tripartite motif-containing 39 [Source:MGI Symbol;Acc:MGI:1890659]	Trim39	protein_coding	2.9777	7.9255	-0.85437	0.00210301	0.553107	-1.80797
ENSMUSG00000032047	acetyl-Coenzyme A acetyltransferase 1 [Source:MGI Symbol;Acc:MGI:87870]	Acat1	protein_coding	11.2821	29.9942	-0.854679	0.00116905	0.552988	-1.80836
ENSMUSG00000030577	CD22 antigen [Source:MGI Symbol;Acc:MGI:88322]	Cd22	protein_coding	34.2065	98.4782	-0.854758	0.000144913	0.552958	-1.80846
ENSMUSG00000022100	exportin 7 [Source:MGI Symbol;Acc:MGI:1929705]	Xpo7	protein_coding	5.88199	17.8182	-0.855142	0.000552026	0.552811	-1.80894
ENSMUSG00000031443	coagulation factor VII [Source:MGI Symbol;Acc:MGI:109325]	F7	protein_coding	287.216	630.659	-0.855292	0.000403329	0.552754	-1.80912
ENSMUSG00000050796	UDP-Gal:betaGal beta 1,3-galactosyltransferase, polypeptide 6 [Source:MGI Symbol;Acc:MGI:2152819]	B3galt6	protein_coding	2.73753	7.70575	-0.855444	0.0177945	0.552695	-1.80932
ENSMUSG00000062980	cadherin-like and PC-esterase domain containing 1 [Source:MGI Symbol;Acc:MGI:2444814]	Cped1	protein_coding	0.695443	2.02088	-0.855818	0.0234063	0.552552	-1.80978
ENSMUSG00000039834	zinc finger protein 335 [Source:MGI Symbol;Acc:MGI:2682313]	Zfp335	protein_coding	3.37092	8.50027	-0.856007	0.0260633	0.55248	-1.81002
ENSMUSG00000037674	regulatory factor X, 7 [Source:MGI Symbol;Acc:MGI:2442675]	Rfx7	protein_coding	1.91904	6.0574	-0.856191	0.00127251	0.552409	-1.81025
ENSMUSG00000047719	UbiA prenyltransferase domain containing 1 [Source:MGI Symbol;Acc:MGI:1918957]	Ubiad1	protein_coding	2.68456	7.24584	-0.856535	0.000493502	0.552277	-1.81068
ENSMUSG00000030726	polymerase (DNA-directed), delta 3, accessory subunit [Source:MGI Symbol;Acc:MGI:1915217]	Pold3	protein_coding	13.1481	34.0055	-0.856842	0.000166558	0.55216	-1.81107
ENSMUSG00000024896	multiple inositol polyphosphate histidine phosphatase 1 [Source:MGI Symbol;Acc:MGI:1336159]	Minpp1	protein_coding	12.334	29.8315	-0.856908	0.00385515	0.552135	-1.81115
ENSMUSG00000041654	solute carrier family 39 (metal ion transporter), member 11 [Source:MGI Symbol;Acc:MGI:1917056]	Slc39a11	protein_coding	16.9475	57.7995	-0.856944	0.000813137	0.552121	-1.8112
ENSMUSG00000021876	ribonuclease, RNase A family 4 [Source:MGI Symbol;Acc:MGI:1926217]	Rnase4	protein_coding	10.0102	27.1968	-0.856987	0.0304308	0.552104	-1.81125
ENSMUSG00000049755	zinc finger protein 672 [Source:MGI Symbol;Acc:MGI:2442105]	Zfp672	protein_coding	2.97183	7.00611	-0.857255	0.00191154	0.552002	-1.81159
ENSMUSG00000021671	POC5 centriolar protein [Source:MGI Symbol;Acc:MGI:1914713]	Poc5	protein_coding	1.40471	3.63647	-0.857454	0.00935234	0.551926	-1.81184
ENSMUSG00000042225	Alport syndrome, mental retardation, midface hypoplasia and elliptocytosis chromosomal region gene 1 [Source:MGI Symbol;Acc:MGI:1860206]	Ammecr1	protein_coding	3.57824	9.75011	-0.857558	0.000648659	0.551886	-1.81197
ENSMUSG00000059498	Fc receptor, IgG, low affinity III [Source:MGI Symbol;Acc:MGI:95500]	Fcgr3	protein_coding	265.829	713.555	-0.857727	0.000374222	0.551821	-1.81218
ENSMUSG00000038503	mesoderm development LRP chaperone [Source:MGI Symbol;Acc:MGI:1891421]	Mesd	protein_coding	7.60372	22.9641	-0.857935	2.55972e-05	0.551742	-1.81244
ENSMUSG00000021665	hexosaminidase B [Source:MGI Symbol;Acc:MGI:96074]	Hexb	protein_coding	77.1299	180.938	-0.858011	0.00434996	0.551713	-1.81254
ENSMUSG00000033808	transmembrane protein 87A [Source:MGI Symbol;Acc:MGI:2441844]	Tmem87a	protein_coding	10.7938	28.6426	-0.858026	0.00367581	0.551707	-1.81256
ENSMUSG00000035354	UV radiation resistance associated gene [Source:MGI Symbol;Acc:MGI:1925860]	Uvrag	protein_coding	5.3631	15.8843	-0.858041	0.000587379	0.551701	-1.81258
ENSMUSG00000023973	canopy FGF signaling regulator 3 [Source:MGI Symbol;Acc:MGI:1919279]	Cnpy3	protein_coding	24.9228	65.5292	-0.858146	8.64214e-05	0.551661	-1.81271
ENSMUSG00000037594	clathrin binding box of aftiphilin containing 1 [Source:MGI Symbol;Acc:MGI:2443738]	Clba1	protein_coding	1.64726	4.57803	-0.858367	0.0397783	0.551577	-1.81298
ENSMUSG00000028106	regulation of nuclear pre-mRNA domain containing 2 [Source:MGI Symbol;Acc:MGI:1922387]	Rprd2	protein_coding	3.79753	7.70021	-0.858747	0.00549713	0.551431	-1.81346
ENSMUSG00000025058	RIKEN cDNA 5430427O19 gene [Source:MGI Symbol;Acc:MGI:1918648]	5430427O19Rik	protein_coding	1.79042	4.72768	-0.85892	0.00247396	0.551365	-1.81368
ENSMUSG00000031447	lysosomal-associated membrane protein 1 [Source:MGI Symbol;Acc:MGI:96745]	Lamp1	protein_coding	793.05	1540.57	-0.859261	0.0423236	0.551235	-1.81411
ENSMUSG00000005949	cystinosis, nephropathic [Source:MGI Symbol;Acc:MGI:1932872]	Ctns	protein_coding	16.3176	44.5013	-0.859492	0.000728434	0.551146	-1.8144
ENSMUSG00000037761	ARP5 actin-related protein 5 [Source:MGI Symbol;Acc:MGI:1924748]	Actr5	protein_coding	2.77698	8.4463	-0.85959	0.000702526	0.551109	-1.81452
ENSMUSG00000028926	cyclin-dependent kinase 14 [Source:MGI Symbol;Acc:MGI:894318]	Cdk14	protein_coding	5.66132	18.9876	-0.859896	0.0017323	0.550992	-1.81491
ENSMUSG00000044250	PC-esterase domain containing 1B [Source:MGI Symbol;Acc:MGI:2446270]	Pced1b	protein_coding	2.65933	2.75227	-0.86046	0.00987021	0.550777	-1.81562
ENSMUSG00000026349	cyclin T2 [Source:MGI Symbol;Acc:MGI:1920199]	Ccnt2	protein_coding	3.71682	10.211	-0.860521	0.00626267	0.550754	-1.81569
ENSMUSG00000033356	pseudouridylate synthase 7-like [Source:MGI Symbol;Acc:MGI:1926145]	Pus7l	protein_coding	1.02203	3.23823	-0.860555	0.00223676	0.550741	-1.81574
ENSMUSG00000024601	isochorismatase domain containing 1 [Source:MGI Symbol;Acc:MGI:1913557]	Isoc1	protein_coding	17.8936	48.5385	-0.861011	6.47564e-06	0.550567	-1.81631
ENSMUSG00000078495	zinc finger protein 984 [Source:MGI Symbol;Acc:MGI:3651978]	Zfp984	protein_coding	14.6739	36.2741	-0.861092	0.000917461	0.550536	-1.81641
ENSMUSG00000031959	WD repeat domain 59 [Source:MGI Symbol;Acc:MGI:2442115]	Wdr59	protein_coding	1.29077	3.18742	-0.861312	0.0239028	0.550452	-1.81669
ENSMUSG00000032263	branched chain ketoacid dehydrogenase E1, beta polypeptide [Source:MGI Symbol;Acc:MGI:88137]	Bckdhb	protein_coding	17.5431	24.1966	-0.861521	0.0125797	0.550372	-1.81695
ENSMUSG00000037331	La ribonucleoprotein domain family, member 1 [Source:MGI Symbol;Acc:MGI:1890165]	Larp1	protein_coding	19.1397	46.1981	-0.861714	0.00821343	0.550298	-1.8172
ENSMUSG00000034799	unc-13 homolog A [Source:MGI Symbol;Acc:MGI:3051532]	Unc13a	protein_coding	0.760198	1.61685	-0.862581	0.0172323	0.549968	-1.81829
ENSMUSG00000055204	ankyrin repeat domain 17 [Source:MGI Symbol;Acc:MGI:1932101]	Ankrd17	protein_coding	7.23708	20.8959	-0.862796	0.0282116	0.549886	-1.81856
ENSMUSG00000020553	phosphatidylcholine transfer protein [Source:MGI Symbol;Acc:MGI:107375]	Pctp	protein_coding	5.69202	15.7795	-0.862966	0.00121653	0.549821	-1.81877
ENSMUSG00000023953	polymerase (DNA directed), eta (RAD 30 related) [Source:MGI Symbol;Acc:MGI:1891457]	Polh	protein_coding	2.27877	6.55474	-0.863355	0.0270066	0.549673	-1.81926
ENSMUSG00000042700	signal-induced proliferation-associated 1 like 1 [Source:MGI Symbol;Acc:MGI:2443679]	Sipa1l1	protein_coding	0.294874	2.90558	-0.863433	0.00335501	0.549643	-1.81936
ENSMUSG00000049470	AF4/FMR2 family, member 4 [Source:MGI Symbol;Acc:MGI:2136171]	Aff4	protein_coding	9.69517	22.6492	-0.863809	0.0151336	0.5495	-1.81984
ENSMUSG00000000838	fragile X mental retardation 1 [Source:MGI Symbol;Acc:MGI:95564]	Fmr1	protein_coding	7.35839	18.6783	-0.863997	0.0138846	0.549428	-1.82007
ENSMUSG00000063652	solute carrier family 22 (organic cation transporter), member 21 [Source:MGI Symbol;Acc:MGI:1929481]	Slc22a21	protein_coding	0.78198	0.759412	-0.864904	0.0303928	0.549083	-1.82122
ENSMUSG00000032384	casein kinase 1, gamma 1 [Source:MGI Symbol;Acc:MGI:2660884]	Csnk1g1	protein_coding	0.964483	5.73934	-0.864987	0.00226017	0.549051	-1.82132
ENSMUSG00000048271	RNA binding motif protein 33 [Source:MGI Symbol;Acc:MGI:1919670]	Rbm33	protein_coding	4.2728	9.74141	-0.865186	0.0153323	0.548976	-1.82157
ENSMUSG00000040139	RIKEN cDNA 9430038I01 gene [Source:MGI Symbol;Acc:MGI:1924502]	9430038I01Rik	protein_coding	10.0023	26.9791	-0.866052	0.0221327	0.548646	-1.82267
ENSMUSG00000020740	golgi associated, gamma adaptin ear containing, ARF binding protein 3 [Source:MGI Symbol;Acc:MGI:2384159]	Gga3	protein_coding	7.25061	22.4847	-0.866268	1.66127e-05	0.548564	-1.82294
ENSMUSG00000030671	phosphodiesterase 3B, cGMP-inhibited [Source:MGI Symbol;Acc:MGI:1333863]	Pde3b	protein_coding	8.53601	18.8809	-0.866655	0.0425482	0.548417	-1.82343
ENSMUSG00000026548	SLAM family member 9 [Source:MGI Symbol;Acc:MGI:1923692]	Slamf9	protein_coding	15.6081	44.7189	-0.866733	0.00674704	0.548387	-1.82353
ENSMUSG00000041879	importin 9 [Source:MGI Symbol;Acc:MGI:1918944]	Ipo9	protein_coding	6.07395	17.6486	-0.866793	0.00103191	0.548365	-1.8236
ENSMUSG00000057541	pseudouridylate synthase 7 [Source:MGI Symbol;Acc:MGI:1925947]	Pus7	protein_coding	1.29334	5.25368	-0.867811	0.0104544	0.547978	-1.82489
ENSMUSG00000028339	collagen, type XV, alpha 1 [Source:MGI Symbol;Acc:MGI:88449]	Col15a1	protein_coding	0.579976	1.50719	-0.867872	0.0355592	0.547955	-1.82497
ENSMUSG00000004270	lysophosphatidylcholine acyltransferase 3 [Source:MGI Symbol;Acc:MGI:1315211]	Lpcat3	protein_coding	40.178	104.801	-0.867981	0.0135639	0.547913	-1.82511
ENSMUSG00000018548	tripartite motif-containing 37 [Source:MGI Symbol;Acc:MGI:2153072]	Trim37	protein_coding	4.8807	14.5906	-0.868554	0.000902134	0.547696	-1.82583
ENSMUSG00000035355	potassium voltage-gated channel, subfamily H (eag-related), member 4 [Source:MGI Symbol;Acc:MGI:2156184]	Kcnh4	protein_coding	3.1974	9.79381	-0.868567	0.0428399	0.547691	-1.82585
ENSMUSG00000022064	progesterone immunomodulatory binding factor 1 [Source:MGI Symbol;Acc:MGI:1261910]	Pibf1	protein_coding	3.07015	8.0579	-0.868925	0.0035525	0.547555	-1.8263
ENSMUSG00000000976	HEAT repeat containing 6 [Source:MGI Symbol;Acc:MGI:1919790]	Heatr6	protein_coding	4.10139	10.5044	-0.869117	0.0449969	0.547482	-1.82654
ENSMUSG00000035561	aldehyde dehydrogenase 1 family, member B1 [Source:MGI Symbol;Acc:MGI:1919785]	Aldh1b1	protein_coding	3.81694	10.8998	-0.86919	0.00035232	0.547454	-1.82664
ENSMUSG00000039068	zinc finger, ZZ domain containing 3 [Source:MGI Symbol;Acc:MGI:1920453]	Zzz3	protein_coding	4.2218	13.7256	-0.869439	0.00244432	0.54736	-1.82695
ENSMUSG00000038335	TSR1 20S rRNA accumulation [Source:MGI Symbol;Acc:MGI:2144566]	Tsr1	protein_coding	12.1006	28.962	-0.86986	0.00582998	0.5472	-1.82749
ENSMUSG00000029560	sorting nexin 8 [Source:MGI Symbol;Acc:MGI:2443816]	Snx8	protein_coding	26.733	69.6932	-0.869882	0.00623232	0.547192	-1.82751
ENSMUSG00000022186	3-oxoacid CoA transferase 1 [Source:MGI Symbol;Acc:MGI:1914291]	Oxct1	protein_coding	89.6171	230.613	-0.870056	0.00302571	0.547126	-1.82773
ENSMUSG00000027770	DEAH (Asp-Glu-Ala-His) box polypeptide 36 [Source:MGI Symbol;Acc:MGI:1919412]	Dhx36	protein_coding	4.25928	13.6353	-0.870137	0.0208872	0.547095	-1.82784
ENSMUSG00000004798	unc-51 like kinase 2 [Source:MGI Symbol;Acc:MGI:1352758]	Ulk2	protein_coding	5.23692	15.0904	-0.870222	0.00202801	0.547063	-1.82794
ENSMUSG00000020876	sorting nexin 11 [Source:MGI Symbol;Acc:MGI:1921729]	Snx11	protein_coding	8.77336	23.5789	-0.870344	0.00165247	0.547016	-1.8281
ENSMUSG00000065954	transforming, acidic coiled-coil containing protein 1 [Source:MGI Symbol;Acc:MGI:2443510]	Tacc1	protein_coding	14.6347	36.4154	-0.870576	7.40221e-05	0.546928	-1.82839
ENSMUSG00000038369	nuclear receptor coactivator 6 [Source:MGI Symbol;Acc:MGI:1929915]	Ncoa6	protein_coding	4.35201	11.7219	-0.871329	0.00150182	0.546643	-1.82935
ENSMUSG00000031295	phosphorylase kinase alpha 2 [Source:MGI Symbol;Acc:MGI:97577]	Phka2	protein_coding	5.30528	16.5174	-0.871821	0.00750502	0.546457	-1.82997
ENSMUSG00000001366	f-box protein 9 [Source:MGI Symbol;Acc:MGI:1918788]	Fbxo9	protein_coding	8.66716	22.3224	-0.871973	0.000588502	0.546399	-1.83016
ENSMUSG00000032594	inositol hexaphosphate kinase 1 [Source:MGI Symbol;Acc:MGI:1351633]	Ip6k1	protein_coding	12.27	34.566	-0.872006	0.00128135	0.546386	-1.83021
ENSMUSG00000019984	mediator complex subunit 23 [Source:MGI Symbol;Acc:MGI:1917458]	Med23	protein_coding	5.74153	15.1438	-0.872306	0.000832328	0.546273	-1.83059
ENSMUSG00000039607	RNA binding motif, single stranded interacting protein [Source:MGI Symbol;Acc:MGI:2444477]	Rbms3	protein_coding	1.05691	4.38668	-0.873475	0.0262597	0.545831	-1.83207
ENSMUSG00000014592	calmodulin binding transcription activator 1 [Source:MGI Symbol;Acc:MGI:2140230]	Camta1	protein_coding	1.00068	1.81168	-0.873616	0.0136202	0.545777	-1.83225
ENSMUSG00000021668	polymerase (DNA directed), kappa [Source:MGI Symbol;Acc:MGI:1349767]	Polk	protein_coding	2.26013	5.58748	-0.873917	0.0289954	0.545663	-1.83263
ENSMUSG00000005078	JNK1/MAPK8-associated membrane protein [Source:MGI Symbol;Acc:MGI:1915057]	Jkamp	protein_coding	12.1021	35.1191	-0.873958	0.0134512	0.545648	-1.83268
ENSMUSG00000029787	AVL9 cell migration associated [Source:MGI Symbol;Acc:MGI:1926187]	Avl9	protein_coding	3.99746	11.7603	-0.874229	0.000838371	0.545545	-1.83303
ENSMUSG00000038299	WD repeat domain 36 [Source:MGI Symbol;Acc:MGI:1917819]	Wdr36	protein_coding	6.14622	16.5767	-0.874468	0.001772	0.545455	-1.83333
ENSMUSG00000023909	progestin and adipoQ receptor family member IV [Source:MGI Symbol;Acc:MGI:1923748]	Paqr4	protein_coding	4.01602	10.9849	-0.874782	0.00177217	0.545336	-1.83373
ENSMUSG00000038957	enhancer of mRNA decapping 3 [Source:MGI Symbol;Acc:MGI:2142951]	Edc3	protein_coding	3.8134	9.41832	-0.874786	0.000371507	0.545335	-1.83374
ENSMUSG00000032555	topoisomerase (DNA) II binding protein 1 [Source:MGI Symbol;Acc:MGI:1920018]	Topbp1	protein_coding	3.69102	12.3589	-0.874818	0.000627042	0.545323	-1.83378
ENSMUSG00000025217	beta-transducin repeat containing protein [Source:MGI Symbol;Acc:MGI:1338871]	Btrc	protein_coding	1.7197	5.57989	-0.875696	0.00117191	0.544991	-1.83489
ENSMUSG00000030610	de-etiolated homolog 1 (Arabidopsis) [Source:MGI Symbol;Acc:MGI:1923625]	Det1	protein_coding	2.10061	8.38343	-0.875943	0.00186251	0.544897	-1.83521
ENSMUSG00000053040	aph1 homolog C, gamma secretase subunit [Source:MGI Symbol;Acc:MGI:1915568]	Aph1c	protein_coding	16.0808	40.6341	-0.876342	0.00936568	0.544747	-1.83571
ENSMUSG00000071660	tetratricopeptide repeat domain 9C [Source:MGI Symbol;Acc:MGI:1917637]	Ttc9c	protein_coding	8.85587	25.199	-0.876354	7.57695e-06	0.544743	-1.83573
ENSMUSG00000030733	SH2B adaptor protein 1 [Source:MGI Symbol;Acc:MGI:1201407]	Sh2b1	protein_coding	7.43869	18.2665	-0.876841	0.0203392	0.544558	-1.83635
ENSMUSG00000002308	CD320 antigen [Source:MGI Symbol;Acc:MGI:1860083]	Cd320	protein_coding	3.10955	9.00358	-0.876883	0.00782322	0.544543	-1.8364
ENSMUSG00000025354	DnaJ heat shock protein family (Hsp40) member C14 [Source:MGI Symbol;Acc:MGI:1921580]	Dnajc14	protein_coding	17.4188	37.3483	-0.876984	0.00434996	0.544504	-1.83653
ENSMUSG00000020621	retinol dehydrogenase 14 (all-trans and 9-cis) [Source:MGI Symbol;Acc:MGI:1920402]	Rdh14	protein_coding	5.6976	16.5359	-0.876988	0.0147115	0.544503	-1.83654
ENSMUSG00000004071	cell death inducing Trp53 target 1 [Source:MGI Symbol;Acc:MGI:1913876]	Cdip1	protein_coding	4.70734	13.7038	-0.87701	0.000504502	0.544495	-1.83657
ENSMUSG00000060733	inositol polyphosphate multikinase [Source:MGI Symbol;Acc:MGI:1916968]	Ipmk	protein_coding	6.57929	22.2646	-0.877775	0.000540368	0.544206	-1.83754
ENSMUSG00000022008	GPALPP motifs containing 1 [Source:MGI Symbol;Acc:MGI:1914717]	Gpalpp1	protein_coding	5.53585	14.5564	-0.877805	0.000503488	0.544195	-1.83758
ENSMUSG00000053390	zinc finger protein 952 [Source:MGI Symbol;Acc:MGI:2441928]	Zfp952	protein_coding	2.18872	5.79753	-0.87783	0.00216214	0.544185	-1.83761
ENSMUSG00000043733	protein tyrosine phosphatase, non-receptor type 11 [Source:MGI Symbol;Acc:MGI:99511]	Ptpn11	protein_coding	10.9221	26.8437	-0.877864	0.0131264	0.544173	-1.83765
ENSMUSG00000049076	ArfGAP with coiled-coil, ankyrin repeat and PH domains 2 [Source:MGI Symbol;Acc:MGI:1925868]	Acap2	protein_coding	16.5434	42.1864	-0.878307	0.00319024	0.544006	-1.83822
ENSMUSG00000038708	golgi autoantigen, golgin subfamily a, 4 [Source:MGI Symbol;Acc:MGI:1859646]	Golga4	protein_coding	14.2125	34.2062	-0.878459	0.00653903	0.543948	-1.83841
ENSMUSG00000042903	forkhead box O4 [Source:MGI Symbol;Acc:MGI:1891915]	Foxo4	protein_coding	3.59659	9.56199	-0.878509	0.00125608	0.543929	-1.83847
ENSMUSG00000020580	Rho-associated coiled-coil containing protein kinase 2 [Source:MGI Symbol;Acc:MGI:107926]	Rock2	protein_coding	11.175	27.9915	-0.87896	0.0116894	0.543759	-1.83905
ENSMUSG00000061759	acidic residue methyltransferase 1 [Source:MGI Symbol;Acc:MGI:1920669]	Armt1	protein_coding	4.2844	11.8751	-0.878977	0.00483144	0.543753	-1.83907
ENSMUSG00000027185	N-acetyltransferase 10 [Source:MGI Symbol;Acc:MGI:2138939]	Nat10	protein_coding	5.48091	14.1111	-0.879228	0.000137851	0.543658	-1.83939
ENSMUSG00000022159	RAB2B, member RAS oncogene family [Source:MGI Symbol;Acc:MGI:1923588]	Rab2b	protein_coding	3.47454	7.27448	-0.87951	0.0134232	0.543552	-1.83975
ENSMUSG00000026737	phosphatidylinositol-5-phosphate 4-kinase, type II, alpha [Source:MGI Symbol;Acc:MGI:1298206]	Pip4k2a	protein_coding	25.979	69.5341	-0.87995	0.000181442	0.543386	-1.84031
ENSMUSG00000060166	zinc finger, DHHC domain containing 8 [Source:MGI Symbol;Acc:MGI:1338012]	Zdhhc8	protein_coding	3.28117	9.16674	-0.880456	0.00340779	0.543196	-1.84096
ENSMUSG00000028164	mannosidase, beta A, lysosomal [Source:MGI Symbol;Acc:MGI:88175]	Manba	protein_coding	9.01379	34.2986	-0.88053	0.000137851	0.543168	-1.84105
ENSMUSG00000039497	dermatan sulfate epimerase [Source:MGI Symbol;Acc:MGI:2443455]	Dse	protein_coding	20.8922	48.3423	-0.880544	0.00841452	0.543163	-1.84107
ENSMUSG00000034709	protein phosphatase 1, regulatory subunit 21 [Source:MGI Symbol;Acc:MGI:1921075]	Ppp1r21	protein_coding	7.55741	18.3831	-0.880769	0.00199381	0.543078	-1.84136
ENSMUSG00000031712	interleukin 15 [Source:MGI Symbol;Acc:MGI:103014]	Il15	protein_coding	3.52113	5.94163	-0.881179	0.0198646	0.542923	-1.84188
ENSMUSG00000015355	CD48 antigen [Source:MGI Symbol;Acc:MGI:88339]	Cd48	protein_coding	124.403	281.188	-0.88124	0.00368527	0.542901	-1.84196
ENSMUSG00000024268	CUGBP, Elav-like family member 4 [Source:MGI Symbol;Acc:MGI:1932407]	Celf4	protein_coding	1.20401	3.43002	-0.881662	0.0178731	0.542742	-1.8425
ENSMUSG00000051469	zinc finger protein 24 [Source:MGI Symbol;Acc:MGI:1929704]	Zfp24	protein_coding	3.05675	7.86693	-0.881958	0.0172323	0.542631	-1.84287
ENSMUSG00000069094	phosphodiesterase 7A [Source:MGI Symbol;Acc:MGI:1202402]	Pde7a	protein_coding	2.24347	5.42042	-0.882094	0.00778573	0.542579	-1.84305
ENSMUSG00000042626	src homology 2 domain-containing transforming protein C1 [Source:MGI Symbol;Acc:MGI:98296]	Shc1	protein_coding	32.1588	79.1157	-0.882422	0.00443461	0.542456	-1.84347
ENSMUSG00000042055	WD repeat domain 11 [Source:MGI Symbol;Acc:MGI:1920230]	Wdr11	protein_coding	24.6623	74.2905	-0.882424	0.0010092	0.542455	-1.84347
ENSMUSG00000062762	etoposide induced 2.4 mRNA [Source:MGI Symbol;Acc:MGI:108090]	Ei24	protein_coding	23.515	57.5125	-0.882502	1.03374e-05	0.542426	-1.84357
ENSMUSG00000045767	RIKEN cDNA B230219D22 gene [Source:MGI Symbol;Acc:MGI:1925771]	B230219D22Rik	protein_coding	10.7622	26.7609	-0.88305	0.00922111	0.54222	-1.84427
ENSMUSG00000021193	pitrilysin metallepetidase 1 [Source:MGI Symbol;Acc:MGI:1916867]	Pitrm1	protein_coding	10.5838	27.8808	-0.883525	0.000325082	0.542041	-1.84488
ENSMUSG00000028522	MEIR1 treanscription regulator [Source:MGI Symbol;Acc:MGI:1918398]	Mier1	protein_coding	14.6248	37.5407	-0.88363	0.00449144	0.542002	-1.84501
ENSMUSG00000003778	bromodomain containing 8 [Source:MGI Symbol;Acc:MGI:1925906]	Brd8	protein_coding	3.62716	14.595	-0.883915	0.000701388	0.541895	-1.84538
ENSMUSG00000037022	methylmalonic aciduria (cobalamin deficiency) type A [Source:MGI Symbol;Acc:MGI:1923805]	Mmaa	protein_coding	1.26004	2.94663	-0.884638	0.00440735	0.541623	-1.8463
ENSMUSG00000063406	transmembrane p24 trafficking protein 5 [Source:MGI Symbol;Acc:MGI:1921586]	Tmed5	protein_coding	48.2188	106.154	-0.88522	0.0380359	0.541405	-1.84705
ENSMUSG00000031591	N-acylsphingosine amidohydrolase 1 [Source:MGI Symbol;Acc:MGI:1277124]	Asah1	protein_coding	111.114	269.055	-0.885308	0.00482496	0.541372	-1.84716
ENSMUSG00000029471	calcium/calmodulin-dependent protein kinase kinase 2, beta [Source:MGI Symbol;Acc:MGI:2444812]	Camkk2	protein_coding	7.83714	21.2809	-0.885542	0.0055873	0.541284	-1.84746
ENSMUSG00000028127	ATP-binding cassette, sub-family D (ALD), member 3 [Source:MGI Symbol;Acc:MGI:1349216]	Abcd3	protein_coding	9.33418	27.5451	-0.885645	0.00523261	0.541246	-1.84759
ENSMUSG00000018921	proline, glutamic acid and leucine rich protein 1 [Source:MGI Symbol;Acc:MGI:1922523]	Pelp1	protein_coding	3.6857	14.213	-0.885876	0.00224208	0.541159	-1.84789
ENSMUSG00000033228	SR-related CTD-associated factor 11 [Source:MGI Symbol;Acc:MGI:1919443]	Scaf11	protein_coding	8.38033	21.5023	-0.8859	0.0181576	0.54115	-1.84792
ENSMUSG00000019818	CD164 antigen [Source:MGI Symbol;Acc:MGI:1859568]	Cd164	protein_coding	142.791	334.309	-0.886294	0.0178748	0.541002	-1.84842
ENSMUSG00000005370	mutS homolog 6 [Source:MGI Symbol;Acc:MGI:1343961]	Msh6	protein_coding	1.88793	6.15567	-0.887158	0.000734873	0.540678	-1.84953
ENSMUSG00000020198	adaptor-related protein complex 3, delta 1 subunit [Source:MGI Symbol;Acc:MGI:107734]	Ap3d1	protein_coding	33.5481	95.4762	-0.887204	0.00016147	0.540661	-1.84959
ENSMUSG00000028603	sterol carrier protein 2, liver [Source:MGI Symbol;Acc:MGI:98254]	Scp2	protein_coding	80.0589	153.944	-0.887314	0.0383703	0.54062	-1.84973
ENSMUSG00000030871	glutamyl-tRNA synthetase 2, mitochondrial [Source:MGI Symbol;Acc:MGI:1914667]	Ears2	protein_coding	2.43738	6.89761	-0.887565	0.00652975	0.540526	-1.85005
ENSMUSG00000021661	ankyrin repeat, family A (RFXANK-like), 2 [Source:MGI Symbol;Acc:MGI:1915808]	Ankra2	protein_coding	5.20661	14.8882	-0.887861	0.00282838	0.540415	-1.85043
ENSMUSG00000075600	zinc finger CCCH type containing 3 [Source:MGI Symbol;Acc:MGI:2663721]	Zc3h3	protein_coding	3.55928	8.0378	-0.888501	0.000249341	0.540175	-1.85125
ENSMUSG00000038084	OPA1, mitochondrial dynamin like GTPase [Source:MGI Symbol;Acc:MGI:1921393]	Opa1	protein_coding	7.93592	22.2986	-0.888504	0.00116905	0.540174	-1.85126
ENSMUSG00000072889	nuclear transcription factor, X-box binding-like 1 [Source:MGI Symbol;Acc:MGI:1923646]	Nfxl1	protein_coding	1.63812	3.72209	-0.88855	0.0335612	0.540157	-1.85131
ENSMUSG00000025366	extended synaptotagmin-like protein 1 [Source:MGI Symbol;Acc:MGI:1344426]	Esyt1	protein_coding	114.696	324.198	-0.888899	0.00211069	0.540026	-1.85176
ENSMUSG00000044968	N-acyl phosphatidylethanolamine phospholipase D [Source:MGI Symbol;Acc:MGI:2140885]	Napepld	protein_coding	2.61249	7.35077	-0.888983	0.0033469	0.539995	-1.85187
ENSMUSG00000003154	forkhead box J2 [Source:MGI Symbol;Acc:MGI:1926805]	Foxj2	protein_coding	4.57688	14.3987	-0.888996	9.41929e-05	0.53999	-1.85189
ENSMUSG00000043683	fem 1 homolog a [Source:MGI Symbol;Acc:MGI:1335089]	Fem1a	protein_coding	5.0874	14.3841	-0.889013	9.62243e-05	0.539983	-1.85191
ENSMUSG00000027956	transmembrane protein 144 [Source:MGI Symbol;Acc:MGI:1917902]	Tmem144	protein_coding	0.651379	1.72894	-0.889029	0.0469426	0.539977	-1.85193
ENSMUSG00000021413	pre-mRNA processing factor 4B [Source:MGI Symbol;Acc:MGI:109584]	Prpf4b	protein_coding	7.39617	18.8403	-0.889526	0.00405627	0.539791	-1.85257
ENSMUSG00000029106	adducin 1 (alpha) [Source:MGI Symbol;Acc:MGI:87918]	Add1	protein_coding	23.0552	65.2397	-0.889842	0.000348958	0.539673	-1.85297
ENSMUSG00000029536	glutamyl-tRNA(Gln) amidotransferase, subunit C [Source:MGI Symbol;Acc:MGI:1923776]	Gatc	protein_coding	7.73237	20.4146	-0.89002	0.00601969	0.539607	-1.8532
ENSMUSG00000038170	phosphodiesterase 4D interacting protein (myomegalin) [Source:MGI Symbol;Acc:MGI:1891434]	Pde4dip	protein_coding	5.76369	12.6803	-0.890392	0.00100359	0.539468	-1.85368
ENSMUSG00000035212	leptin receptor overlapping transcript [Source:MGI Symbol;Acc:MGI:2687005]	Leprot	protein_coding	69.5054	184.422	-0.890535	0.000379834	0.539414	-1.85386
ENSMUSG00000026516	nuclear VCP-like [Source:MGI Symbol;Acc:MGI:1914709]	Nvl	protein_coding	2.58525	7.45689	-0.891051	0.000218764	0.539221	-1.85453
ENSMUSG00000040021	large tumor suppressor [Source:MGI Symbol;Acc:MGI:1333883]	Lats1	protein_coding	4.39306	10.8757	-0.891119	0.013887	0.539196	-1.85461
ENSMUSG00000040351	ankyrin repeat and IBR domain containing 1 [Source:MGI Symbol;Acc:MGI:1918047]	Ankib1	protein_coding	4.24044	9.65315	-0.89113	0.0266853	0.539192	-1.85463
ENSMUSG00000083844	ubiquitin-conjugating enzyme E2D, pseudogene [Source:MGI Symbol;Acc:MGI:1913774]	Ube2d-ps	transcribed_unprocessed_pseudogene	4.35106	9.3554	-0.891477	0.00302892	0.539062	-1.85507
ENSMUSG00000030187	killer cell lectin-like receptor, subfamily A, member 2 [Source:MGI Symbol;Acc:MGI:101906]	Klra2	protein_coding	7.88763	17.0925	-0.892415	0.0108166	0.538712	-1.85628
ENSMUSG00000030527	CREB regulated transcription coactivator 3 [Source:MGI Symbol;Acc:MGI:1917711]	Crtc3	protein_coding	2.91966	7.81688	-0.892514	0.0134156	0.538675	-1.85641
ENSMUSG00000036948	microtubule associated protein 11 [Source:MGI Symbol;Acc:MGI:2385896]	Map11	protein_coding	12.4888	37.3608	-0.892948	0.00353094	0.538513	-1.85697
ENSMUSG00000106990	predicted gene 42547 [Source:MGI Symbol;Acc:MGI:5662684]	Gm42547	TEC	0.867189	2.59469	-0.892982	0.0483679	0.5385	-1.85701
ENSMUSG00000023915	tumor necrosis factor receptor superfamily, member 21 [Source:MGI Symbol;Acc:MGI:2151075]	Tnfrsf21	protein_coding	34.2418	85.9868	-0.893303	0.00497283	0.53838	-1.85742
ENSMUSG00000018412	KAT8 regulatory NSL complex subunit 1 [Source:MGI Symbol;Acc:MGI:1923969]	Kansl1	protein_coding	8.16411	22.414	-0.893385	0.00153782	0.53835	-1.85753
ENSMUSG00000008318	RELT tumor necrosis factor receptor [Source:MGI Symbol;Acc:MGI:2443373]	Relt	protein_coding	2.14061	6.42711	-0.893536	0.00373333	0.538293	-1.85772
ENSMUSG00000022489	phosphodiesterase 1B, Ca2+-calmodulin dependent [Source:MGI Symbol;Acc:MGI:97523]	Pde1b	protein_coding	1.95761	4.9569	-0.893847	0.0175947	0.538177	-1.85812
ENSMUSG00000039005	toll-like receptor 4 [Source:MGI Symbol;Acc:MGI:96824]	Tlr4	protein_coding	9.54431	20.7881	-0.893938	0.045723	0.538143	-1.85824
ENSMUSG00000026634	angel homolog 2 [Source:MGI Symbol;Acc:MGI:1196310]	Angel2	protein_coding	7.01907	16.0563	-0.894034	6.23633e-05	0.538107	-1.85837
ENSMUSG00000031782	coenzyme Q9 [Source:MGI Symbol;Acc:MGI:1915164]	Coq9	protein_coding	12.841	33.9432	-0.895617	0.00034642	0.537517	-1.8604
ENSMUSG00000005897	nuclear receptor subfamily 2, group C, member 1 [Source:MGI Symbol;Acc:MGI:1352465]	Nr2c1	protein_coding	1.52125	4.42589	-0.895913	0.0010652	0.537407	-1.86079
ENSMUSG00000041846	protein phosphatase 4 regulatory subunit 3A [Source:MGI Symbol;Acc:MGI:1915984]	Ppp4r3a	protein_coding	8.904	22.8718	-0.896442	0.00468073	0.53721	-1.86147
ENSMUSG00000050017	phosphatidylinositol transfer protein, beta [Source:MGI Symbol;Acc:MGI:1927542]	Pitpnb	protein_coding	18.9692	39.7282	-0.896631	0.012262	0.53714	-1.86171
ENSMUSG00000032192	guanine nucleotide binding protein (G protein), beta 5 [Source:MGI Symbol;Acc:MGI:101848]	Gnb5	protein_coding	1.3361	4.53763	-0.896733	0.0339784	0.537102	-1.86185
ENSMUSG00000048486	fat storage-inducing transmembrane protein 2 [Source:MGI Symbol;Acc:MGI:2444508]	Fitm2	protein_coding	1.36224	3.63693	-0.89681	0.014333	0.537073	-1.86194
ENSMUSG00000024068	spastin [Source:MGI Symbol;Acc:MGI:1858896]	Spast	protein_coding	6.70524	18.5126	-0.896873	0.00304462	0.537049	-1.86203
ENSMUSG00000032437	STT3, subunit of the oligosaccharyltransferase complex, homolog B (S. cerevisiae) [Source:MGI Symbol;Acc:MGI:1915542]	Stt3b	protein_coding	45.1988	119.033	-0.897236	0.000995413	0.536914	-1.86249
ENSMUSG00000072494	protein phosphatase 1, regulatory subunit 3E [Source:MGI Symbol;Acc:MGI:2145790]	Ppp1r3e	protein_coding	4.29538	10.17	-0.898314	0.006335	0.536513	-1.86389
ENSMUSG00000027428	retinoblastoma binding protein 9, serine hydrolase [Source:MGI Symbol;Acc:MGI:1347074]	Rbbp9	protein_coding	2.92	8.0788	-0.898682	0.00392311	0.536376	-1.86436
ENSMUSG00000038002	cramped chromatin regulator homolog 1 [Source:MGI Symbol;Acc:MGI:1930190]	Cramp1l	protein_coding	2.66726	6.6468	-0.898796	0.0115291	0.536334	-1.86451
ENSMUSG00000034453	polymerase (RNA) III (DNA directed) polypeptide B [Source:MGI Symbol;Acc:MGI:1917678]	Polr3b	protein_coding	1.9634	6.47273	-0.899158	0.000228738	0.5362	-1.86498
ENSMUSG00000013275	solute carrier family 41, member 1 [Source:MGI Symbol;Acc:MGI:2444823]	Slc41a1	protein_coding	5.65602	13.5382	-0.900407	0.046157	0.535735	-1.86659
ENSMUSG00000024170	telomere maintenance 2 [Source:MGI Symbol;Acc:MGI:1918968]	Telo2	protein_coding	2.19848	7.80211	-0.901994	0.000323346	0.535147	-1.86865
ENSMUSG00000061313	DDHD domain containing 2 [Source:MGI Symbol;Acc:MGI:1919358]	Ddhd2	protein_coding	3.01886	9.33397	-0.903004	0.000123379	0.534772	-1.86996
ENSMUSG00000029919	hematopoietic prostaglandin D synthase [Source:MGI Symbol;Acc:MGI:1859384]	Hpgds	protein_coding	12.8794	28.7607	-0.903059	0.0256086	0.534752	-1.87003
ENSMUSG00000070705	EP300 interacting inhibitor of differentiation 2B [Source:MGI Symbol;Acc:MGI:1924095]	Eid2b	protein_coding	2.44033	6.42063	-0.903179	0.00223282	0.534707	-1.87018
ENSMUSG00000041718	asparagine-linked glycosylation 13 [Source:MGI Symbol;Acc:MGI:1914824]	Alg13	protein_coding	3.03327	6.61845	-0.903904	0.00553703	0.534439	-1.87112
ENSMUSG00000039826	TruB pseudouridine (psi) synthase family member 2 [Source:MGI Symbol;Acc:MGI:2442186]	Trub2	protein_coding	6.12818	18.0632	-0.90393	0.00166739	0.534429	-1.87116
ENSMUSG00000029823	LUC7-like 2 (S. cerevisiae) [Source:MGI Symbol;Acc:MGI:2183260]	Luc7l2	protein_coding	16.1292	44.5004	-0.904236	4.57159e-05	0.534316	-1.87155
ENSMUSG00000021189	ataxin 3 [Source:MGI Symbol;Acc:MGI:1099442]	Atxn3	protein_coding	8.49535	19.8379	-0.904247	0.00625651	0.534312	-1.87157
ENSMUSG00000067369	TRM2 tRNA methyltransferase 2B [Source:MGI Symbol;Acc:MGI:2442530]	Trmt2b	protein_coding	2.84962	8.87825	-0.90468	0.000308266	0.534151	-1.87213
ENSMUSG00000020770	unkempt family zinc finger [Source:MGI Symbol;Acc:MGI:2442456]	Unk	protein_coding	3.36647	9.37178	-0.905106	0.000181771	0.533993	-1.87268
ENSMUSG00000055493	epilepsy, progressive myoclonic epilepsy, type 2 gene alpha [Source:MGI Symbol;Acc:MGI:1341085]	Epm2a	protein_coding	3.4136	8.88412	-0.905457	0.0131944	0.533863	-1.87314
ENSMUSG00000037523	mitochondrial antiviral signaling protein [Source:MGI Symbol;Acc:MGI:2444773]	Mavs	protein_coding	18.0483	48.2463	-0.905566	0.000270773	0.533823	-1.87328
ENSMUSG00000008855	histone deacetylase 5 [Source:MGI Symbol;Acc:MGI:1333784]	Hdac5	protein_coding	8.53694	22.7455	-0.905841	0.0056678	0.533721	-1.87364
ENSMUSG00000022814	uridine monophosphate synthetase [Source:MGI Symbol;Acc:MGI:1298388]	Umps	protein_coding	5.99914	16.6726	-0.905872	0.000248759	0.53371	-1.87368
ENSMUSG00000041341	autophagy related 2B [Source:MGI Symbol;Acc:MGI:1923809]	Atg2b	protein_coding	1.80794	4.81093	-0.906028	0.0401456	0.533652	-1.87388
ENSMUSG00000050312	NOL1/NOP2/Sun domain family member 3 [Source:MGI Symbol;Acc:MGI:2146565]	Nsun3	protein_coding	2.0033	8.05844	-0.906407	0.000619465	0.533512	-1.87437
ENSMUSG00000022184	F-box protein 4 [Source:MGI Symbol;Acc:MGI:2146220]	Fbxo4	protein_coding	3.17197	8.62869	-0.906579	0.0357676	0.533449	-1.87459
ENSMUSG00000022387	bromodomain containing 1 [Source:MGI Symbol;Acc:MGI:1924161]	Brd1	protein_coding	7.9236	20.9341	-0.906619	0.0147374	0.533434	-1.87465
ENSMUSG00000038116	PHD finger protein 20 [Source:MGI Symbol;Acc:MGI:2444148]	Phf20	protein_coding	3.26478	13.8181	-0.907072	0.00160779	0.533266	-1.87524
ENSMUSG00000044768	DNA segment, Chr 1, ERATO Doi 622, expressed [Source:MGI Symbol;Acc:MGI:1277184]	D1Ertd622e	protein_coding	12.1346	10.9343	-0.907338	3.69003e-05	0.533168	-1.87558
ENSMUSG00000031090	NAD synthetase 1 [Source:MGI Symbol;Acc:MGI:1926164]	Nadsyn1	protein_coding	4.72269	11.9871	-0.908048	0.00013552	0.532905	-1.87651
ENSMUSG00000038406	SR-related CTD-associated factor 1 [Source:MGI Symbol;Acc:MGI:2141980]	Scaf1	protein_coding	15.8055	36.4361	-0.908185	0.0112533	0.532855	-1.87668
ENSMUSG00000031393	methyl CpG binding protein 2 [Source:MGI Symbol;Acc:MGI:99918]	Mecp2	protein_coding	5.09339	8.08472	-0.90863	0.0310044	0.532691	-1.87726
ENSMUSG00000027177	homeodomain interacting protein kinase 3 [Source:MGI Symbol;Acc:MGI:1314882]	Hipk3	protein_coding	11.4214	30.5661	-0.908671	0.0017323	0.532676	-1.87732
ENSMUSG00000051344	pleckstrin homology domain containing, family M, member 3 [Source:MGI Symbol;Acc:MGI:2443627]	Plekhm3	protein_coding	7.0784	16.3233	-0.908992	0.00894986	0.532557	-1.87773
ENSMUSG00000028859	colony stimulating factor 3 receptor (granulocyte) [Source:MGI Symbol;Acc:MGI:1339755]	Csf3r	protein_coding	1.23936	3.47531	-0.909871	0.0425594	0.532233	-1.87888
ENSMUSG00000036208	nucleolus and neural progenitor protein [Source:MGI Symbol;Acc:MGI:2384836]	Nepro	protein_coding	3.98328	9.86363	-0.910045	0.0291789	0.532168	-1.8791
ENSMUSG00000048000	GRB10 interacting GYF protein 2 [Source:MGI Symbol;Acc:MGI:2138584]	Gigyf2	protein_coding	7.54123	18.07	-0.910368	0.00819938	0.532049	-1.87952
ENSMUSG00000031314	TATA-box binding protein associated factor 1 [Source:MGI Symbol;Acc:MGI:1336878]	Taf1	protein_coding	3.88215	10.2906	-0.910535	0.00412132	0.531988	-1.87974
ENSMUSG00000020590	sorting nexin 13 [Source:MGI Symbol;Acc:MGI:2661416]	Snx13	protein_coding	7.45085	18.1657	-0.910767	0.0238602	0.531902	-1.88005
ENSMUSG00000071350	SET domain, bifurcated 2 [Source:MGI Symbol;Acc:MGI:2685139]	Setdb2	protein_coding	1.50174	3.55663	-0.911275	0.0493839	0.531715	-1.88071
ENSMUSG00000022488	NCK associated protein 1 like [Source:MGI Symbol;Acc:MGI:1926063]	Nckap1l	protein_coding	67.5189	153.615	-0.911375	0.00179171	0.531678	-1.88084
ENSMUSG00000074746	PDZ domain containing 8 [Source:MGI Symbol;Acc:MGI:2677270]	Pdzd8	protein_coding	8.91476	20.6814	-0.91191	0.0395422	0.531481	-1.88153
ENSMUSG00000033769	exocyst complex component 6B [Source:MGI Symbol;Acc:MGI:1923164]	Exoc6b	protein_coding	2.42764	7.63719	-0.912197	0.044741	0.531375	-1.88191
ENSMUSG00000027300	U box domain containing 5 [Source:MGI Symbol;Acc:MGI:2154658]	Ubox5	protein_coding	1.9989	4.79711	-0.912218	0.000851893	0.531368	-1.88194
ENSMUSG00000038759	nucleoporin 205 [Source:MGI Symbol;Acc:MGI:2141625]	Nup205	protein_coding	6.99244	18.8566	-0.912318	0.0172021	0.531331	-1.88207
ENSMUSG00000035392	DENN/MADD domain containing 1A [Source:MGI Symbol;Acc:MGI:2442794]	Dennd1a	protein_coding	3.97429	13.9996	-0.912735	0.00280973	0.531177	-1.88261
ENSMUSG00000043962	thyroid hormone receptor associated protein 3 [Source:MGI Symbol;Acc:MGI:2442637]	Thrap3	protein_coding	13.5649	37.5774	-0.912984	0.0026717	0.531085	-1.88294
ENSMUSG00000039000	ubiquitin protein ligase E3C [Source:MGI Symbol;Acc:MGI:2140998]	Ube3c	protein_coding	5.73028	17.0222	-0.91309	0.00118388	0.531047	-1.88307
ENSMUSG00000042694	STN1, CST complex subunit [Source:MGI Symbol;Acc:MGI:1915581]	Stn1	protein_coding	5.06819	14.4962	-0.913161	0.0416213	0.53102	-1.88317
ENSMUSG00000000804	ubiquitin specific peptidase 32 [Source:MGI Symbol;Acc:MGI:2144475]	Usp32	protein_coding	4.81458	12.0693	-0.913505	0.00706899	0.530894	-1.88362
ENSMUSG00000020190	MAP kinase-interacting serine/threonine kinase 2 [Source:MGI Symbol;Acc:MGI:894279]	Mknk2	protein_coding	42.8551	115.314	-0.913688	0.00494412	0.530826	-1.88386
ENSMUSG00000022912	protein S (alpha) [Source:MGI Symbol;Acc:MGI:1095733]	Pros1	protein_coding	12.7206	38.2083	-0.913866	0.00935819	0.530761	-1.88409
ENSMUSG00000079442	ST6 (alpha-N-acetyl-neuraminyl-2,3-beta-galactosyl-1,3)-N-acetylgalactosaminide alpha-2,6-sialyltransferase 4 [Source:MGI Symbol;Acc:MGI:1341894]	St6galnac4	protein_coding	20.0762	57.6492	-0.914071	0.00438118	0.530686	-1.88436
ENSMUSG00000050945	zinc finger protein 438 [Source:MGI Symbol;Acc:MGI:2444919]	Zfp438	protein_coding	0.432728	1.45151	-0.914202	0.00935819	0.530637	-1.88453
ENSMUSG00000068923	synaptotagmin XI [Source:MGI Symbol;Acc:MGI:1859547]	Syt11	protein_coding	0.916705	2.89321	-0.915064	0.0484765	0.53032	-1.88565
ENSMUSG00000022807	oxysterol binding protein-like 11 [Source:MGI Symbol;Acc:MGI:2146553]	Osbpl11	protein_coding	8.73338	22.6705	-0.915189	0.006335	0.530274	-1.88582
ENSMUSG00000039934	gamma-secretase activating protein [Source:MGI Symbol;Acc:MGI:2442259]	Gsap	protein_coding	54.5807	133.128	-0.915226	0.00544484	0.530261	-1.88586
ENSMUSG00000039047	phosphatidylinositol glycan anchor biosynthesis, class K [Source:MGI Symbol;Acc:MGI:1913863]	Pigk	protein_coding	8.3217	21.3006	-0.915407	0.0012533	0.530194	-1.8861
ENSMUSG00000024442	DAP3 binding cell death enhancer 1 [Source:MGI Symbol;Acc:MGI:1914089]	Dele1	protein_coding	4.00418	12.8522	-0.915507	0.000453362	0.530158	-1.88623
ENSMUSG00000036202	replication timing regulatory factor 1 [Source:MGI Symbol;Acc:MGI:1098622]	Rif1	protein_coding	1.97501	4.9923	-0.91551	0.0401066	0.530156	-1.88624
ENSMUSG00000023284	zinc finger protein 605 [Source:MGI Symbol;Acc:MGI:2444933]	Zfp605	protein_coding	0.9574	2.25833	-0.915688	0.00791845	0.530091	-1.88647
ENSMUSG00000011158	BRF1, RNA polymerase III transcription initiation factor 90 kDa subunit [Source:MGI Symbol;Acc:MGI:1919558]	Brf1	protein_coding	3.35792	7.28752	-0.915983	0.00496133	0.529983	-1.88685
ENSMUSG00000061207	serine/threonine kinase 19 [Source:MGI Symbol;Acc:MGI:1860085]	Stk19	protein_coding	14.0225	26.081	-0.916015	0.00537124	0.529971	-1.8869
ENSMUSG00000036501	family with sequence similarity 13, member B [Source:MGI Symbol;Acc:MGI:2447834]	Fam13b	protein_coding	4.93225	17.114	-0.916108	0.00835887	0.529937	-1.88702
ENSMUSG00000048668	RAD9-HUS1-RAD1 interacting nuclear orphan 1 [Source:MGI Symbol;Acc:MGI:1915315]	Rhno1	protein_coding	4.9615	9.25948	-0.916137	0.0499957	0.529926	-1.88706
ENSMUSG00000032312	c-src tyrosine kinase [Source:MGI Symbol;Acc:MGI:88537]	Csk	protein_coding	25.636	75.013	-0.916164	0.000214614	0.529916	-1.88709
ENSMUSG00000027395	polymerase (RNA) I polypeptide B [Source:MGI Symbol;Acc:MGI:108014]	Polr1b	protein_coding	2.57144	7.78507	-0.916875	0.000573576	0.529655	-1.88802
ENSMUSG00000021277	TNF receptor-associated factor 3 [Source:MGI Symbol;Acc:MGI:108041]	Traf3	protein_coding	5.64367	14.2806	-0.917065	0.00778573	0.529585	-1.88827
ENSMUSG00000061461	small integral membrane protein 20 [Source:MGI Symbol;Acc:MGI:1913528]	Smim20	protein_coding	12.5942	30.6446	-0.91719	0.000720817	0.52954	-1.88843
ENSMUSG00000038271	intermediate filament family orphan 1 [Source:MGI Symbol;Acc:MGI:2444516]	Iffo1	protein_coding	7.11396	16.7506	-0.917266	0.00321916	0.529511	-1.88853
ENSMUSG00000021713	peptidylprolyl isomerase domain and WD repeat containing 1 [Source:MGI Symbol;Acc:MGI:2443069]	Ppwd1	protein_coding	2.65928	8.92465	-0.917377	0.0189463	0.529471	-1.88868
ENSMUSG00000022639	Dppa2 upstream binding RNA [Source:MGI Symbol;Acc:MGI:1915440]	Dubr	lincRNA	11.9258	23.8031	-0.917912	0.00228298	0.529275	-1.88938
ENSMUSG00000079450	claudin 34C1 [Source:MGI Symbol;Acc:MGI:1920311]	Cldn34c1	protein_coding	1.02188	2.5122	-0.917959	0.0135858	0.529257	-1.88944
ENSMUSG00000027665	phosphatidylinositol-4,5-bisphosphate 3-kinase catalytic subunit alpha [Source:MGI Symbol;Acc:MGI:1206581]	Pik3ca	protein_coding	6.72618	16.7393	-0.918113	0.000921259	0.529201	-1.88964
ENSMUSG00000021767	K(lysine) acetyltransferase 6B [Source:MGI Symbol;Acc:MGI:1858746]	Kat6b	protein_coding	1.4264	3.72488	-0.91823	0.0198552	0.529158	-1.8898
ENSMUSG00000045165	expressed sequence AI467606 [Source:MGI Symbol;Acc:MGI:2141979]	AI467606	protein_coding	10.211	30.3796	-0.918308	0.00187829	0.529129	-1.8899
ENSMUSG00000036552	ER membrane associated RNA degradation [Source:MGI Symbol;Acc:MGI:1917317]	Ermard	protein_coding	1.90982	7.09917	-0.918323	0.0132283	0.529124	-1.88992
ENSMUSG00000035992	folliculin interacting protein 1 [Source:MGI Symbol;Acc:MGI:2444668]	Fnip1	protein_coding	18.3143	37.3178	-0.918624	0.0228664	0.529013	-1.89031
ENSMUSG00000029191	replication factor C (activator 1) 1 [Source:MGI Symbol;Acc:MGI:97891]	Rfc1	protein_coding	5.2813	17.1353	-0.918709	3.44799e-05	0.528982	-1.89042
ENSMUSG00000040410	F-box and leucine-rich repeat protein 4 [Source:MGI Symbol;Acc:MGI:2140367]	Fbxl4	protein_coding	1.29831	3.21271	-0.918793	0.0425989	0.528951	-1.89053
ENSMUSG00000020464	polyribonucleotide nucleotidyltransferase 1 [Source:MGI Symbol;Acc:MGI:1918951]	Pnpt1	protein_coding	17.2071	42.6997	-0.9192	0.00171705	0.528802	-1.89107
ENSMUSG00000031903	phospholipase A2, group XV [Source:MGI Symbol;Acc:MGI:2178076]	Pla2g15	protein_coding	70.4837	187.402	-0.919635	0.00137715	0.528643	-1.89164
ENSMUSG00000029111	negative elongation factor complex member A, Whsc2 [Source:MGI Symbol;Acc:MGI:1346098]	Nelfa	protein_coding	5.07023	14.0118	-0.920206	0.00085263	0.528434	-1.89239
ENSMUSG00000052395	RFT1 homolog [Source:MGI Symbol;Acc:MGI:3607791]	Rft1	protein_coding	4.92389	13.5203	-0.920795	0.00431659	0.528218	-1.89316
ENSMUSG00000022438	parvin, beta [Source:MGI Symbol;Acc:MGI:2153063]	Parvb	protein_coding	20.0247	58.7619	-0.921417	0.000134544	0.52799	-1.89397
ENSMUSG00000033632	expressed sequence AW554918 [Source:MGI Symbol;Acc:MGI:2147376]	AW554918	protein_coding	0.890189	2.2389	-0.92153	0.0182409	0.527949	-1.89412
ENSMUSG00000031988	VPS26 retromer complex component B [Source:MGI Symbol;Acc:MGI:1917656]	Vps26b	protein_coding	8.26047	25.7165	-0.921577	0.000844222	0.527932	-1.89418
ENSMUSG00000057406	nuclear receptor binding SET domain protein 2 [Source:MGI Symbol;Acc:MGI:1276574]	Nsd2	protein_coding	2.806	9.83981	-0.921631	0.000553956	0.527912	-1.89426
ENSMUSG00000021583	endoplasmic reticulum aminopeptidase 1 [Source:MGI Symbol;Acc:MGI:1933403]	Erap1	protein_coding	11.7619	29.5809	-0.92191	0.01715	0.52781	-1.89462
ENSMUSG00000039670	oxidoreductase like domain containing 1 [Source:MGI Symbol;Acc:MGI:1913681]	Oxld1	protein_coding	2.57066	7.57668	-0.92195	0.0122303	0.527795	-1.89467
ENSMUSG00000040151	heparan sulfate 2-O-sulfotransferase 1 [Source:MGI Symbol;Acc:MGI:1346049]	Hs2st1	protein_coding	3.61942	10.1391	-0.921997	0.000111149	0.527778	-1.89474
ENSMUSG00000063193	CD300 molecule like family member B [Source:MGI Symbol;Acc:MGI:2685099]	Cd300lb	protein_coding	29.6145	87.38	-0.922164	0.00430128	0.527717	-1.89496
ENSMUSG00000003762	coenzyme Q8B [Source:MGI Symbol;Acc:MGI:1924139]	Coq8b	protein_coding	12.5162	24.2655	-0.922382	0.00390619	0.527637	-1.89524
ENSMUSG00000025220	O-GlcNAcase [Source:MGI Symbol;Acc:MGI:1932139]	Oga	protein_coding	17.793	38.5595	-0.922483	0.0261821	0.5276	-1.89538
ENSMUSG00000110697	predicted gene, 31718 [Source:MGI Symbol;Acc:MGI:5590877]	Gm31718	lincRNA	1.01687	1.84731	-0.922623	0.0331707	0.527549	-1.89556
ENSMUSG00000021451	sema domain, immunoglobulin domain (Ig), transmembrane domain (TM) and short cytoplasmic domain, (semaphorin) 4D [Source:MGI Symbol;Acc:MGI:109244]	Sema4d	protein_coding	19.5089	51.6044	-0.923103	0.0123791	0.527374	-1.89619
ENSMUSG00000021180	ribosomal protein S6 kinase, polypeptide 5 [Source:MGI Symbol;Acc:MGI:1920336]	Rps6ka5	protein_coding	1.52302	4.25402	-0.923388	0.00728296	0.527269	-1.89656
ENSMUSG00000044149	NF-kappaB repressing factor [Source:MGI Symbol;Acc:MGI:1924536]	Nkrf	protein_coding	1.15838	3.33675	-0.923698	0.0357598	0.527156	-1.89697
ENSMUSG00000025195	dynamin binding protein [Source:MGI Symbol;Acc:MGI:1917352]	Dnmbp	protein_coding	0.556298	0.90625	-0.924101	0.0342744	0.527009	-1.8975
ENSMUSG00000024212	myeloid/lymphoid or mixed-lineage leukemia; translocated to, 1 [Source:MGI Symbol;Acc:MGI:1927238]	Mllt1	protein_coding	7.38746	20.3359	-0.924326	0.000814371	0.526927	-1.8978
ENSMUSG00000048234	ring finger protein 149 [Source:MGI Symbol;Acc:MGI:2677438]	Rnf149	protein_coding	182.951	369.265	-0.924605	0.0391923	0.526825	-1.89816
ENSMUSG00000037514	pantothenate kinase 2 [Source:MGI Symbol;Acc:MGI:1921700]	Pank2	protein_coding	9.48151	20.8179	-0.924779	5.38656e-05	0.526761	-1.89839
ENSMUSG00000041303	general transcription factor IIIC, polypeptide 3 [Source:MGI Symbol;Acc:MGI:2138383]	Gtf3c3	protein_coding	4.61102	12.346	-0.925066	0.000587379	0.526656	-1.89877
ENSMUSG00000058594	F-box DNA helicase 1 [Source:MGI Symbol;Acc:MGI:1354699]	Fbh1	protein_coding	12.2924	35.4747	-0.925123	6.23633e-05	0.526636	-1.89885
ENSMUSG00000029250	polymerase (RNA) II (DNA directed) polypeptide B [Source:MGI Symbol;Acc:MGI:2388280]	Polr2b	protein_coding	10.2419	26.2715	-0.925285	0.00811202	0.526576	-1.89906
ENSMUSG00000109244	predicted gene 44751 [Source:MGI Symbol;Acc:MGI:5753327]	Gm44751	lincRNA	0.88839	2.44384	-0.925632	0.010244	0.52645	-1.89952
ENSMUSG00000035621	midnolin [Source:MGI Symbol;Acc:MGI:1890222]	Midn	protein_coding	9.74409	28.6645	-0.925783	0.00414046	0.526395	-1.89972
ENSMUSG00000037791	PHD finger protein 12 [Source:MGI Symbol;Acc:MGI:1924057]	Phf12	protein_coding	5.9109	14.917	-0.925828	0.0028786	0.526378	-1.89977
ENSMUSG00000019790	syntaxin binding protein 5 (tomosyn) [Source:MGI Symbol;Acc:MGI:1926058]	Stxbp5	protein_coding	4.37387	14.3101	-0.925999	0.00089907	0.526316	-1.9
ENSMUSG00000029338	anthrax toxin receptor 2 [Source:MGI Symbol;Acc:MGI:1919164]	Antxr2	protein_coding	1.79354	5.83987	-0.926176	0.00465965	0.526251	-1.90023
ENSMUSG00000019820	utrophin [Source:MGI Symbol;Acc:MGI:104631]	Utrn	protein_coding	0.0812227	0.324667	-0.926258	0.00387509	0.526221	-1.90034
ENSMUSG00000031928	MRE11A homolog A, double strand break repair nuclease [Source:MGI Symbol;Acc:MGI:1100512]	Mre11a	protein_coding	2.80013	8.32803	-0.926378	8.97983e-05	0.526178	-1.9005
ENSMUSG00000020935	dephospho-CoA kinase domain containing [Source:MGI Symbol;Acc:MGI:1915337]	Dcakd	protein_coding	5.09973	13.3245	-0.926639	0.00750926	0.526082	-1.90084
ENSMUSG00000044906	RIKEN cDNA 4930503L19 gene [Source:MGI Symbol;Acc:MGI:1922045]	4930503L19Rik	protein_coding	4.96634	13.202	-0.927043	0.00434996	0.525935	-1.90138
ENSMUSG00000034064	protein O-glucosyltransferase 1 [Source:MGI Symbol;Acc:MGI:2444232]	Poglut1	protein_coding	6.23772	19.2188	-0.927345	0.000892121	0.525825	-1.90177
ENSMUSG00000037896	REST corepressor 1 [Source:MGI Symbol;Acc:MGI:106340]	Rcor1	protein_coding	7.21239	19.2195	-0.927377	0.000375415	0.525813	-1.90182
ENSMUSG00000023021	ceramide synthase 5 [Source:MGI Symbol;Acc:MGI:1919199]	Cers5	protein_coding	16.5612	37.6649	-0.927899	0.00117486	0.525623	-1.9025
ENSMUSG00000046185	zinc finger protein 84 [Source:MGI Symbol;Acc:MGI:107780]	Zfp84	protein_coding	2.4882	6.63605	-0.928318	0.0135617	0.525471	-1.90306
ENSMUSG00000050244	HEAT repeat containing 1 [Source:MGI Symbol;Acc:MGI:2442524]	Heatr1	protein_coding	4.86958	13.5168	-0.928561	0.0055399	0.525382	-1.90338
ENSMUSG00000028454	phosphatidylinositol glycan anchor biosynthesis, class O [Source:MGI Symbol;Acc:MGI:1861452]	Pigo	protein_coding	2.38425	6.91925	-0.928757	0.00430637	0.525311	-1.90364
ENSMUSG00000025369	SWI/SNF related, matrix associated, actin dependent regulator of chromatin, subfamily c, member 2 [Source:MGI Symbol;Acc:MGI:1915344]	Smarcc2	protein_coding	23.7692	69.7509	-0.928996	0.00059635	0.525224	-1.90395
ENSMUSG00000031617	transmembrane protein 184C [Source:MGI Symbol;Acc:MGI:2384562]	Tmem184c	protein_coding	7.31857	19.7625	-0.929101	0.00521875	0.525185	-1.90409
ENSMUSG00000089942	paired-Ig-like receptor A2 [Source:MGI Symbol;Acc:MGI:1195970]	Pira2	protein_coding	54.933	108.837	-0.929531	0.0426268	0.525029	-1.90466
ENSMUSG00000023861	mitochondrial pyruvate carrier 1 [Source:MGI Symbol;Acc:MGI:1915240]	Mpc1	protein_coding	305.496	454.35	-0.929791	0.0243832	0.524934	-1.905
ENSMUSG00000026781	acyl-Coenzyme A binding domain containing 5 [Source:MGI Symbol;Acc:MGI:1921409]	Acbd5	protein_coding	15.9011	41.1878	-0.929886	0.000995413	0.5249	-1.90513
ENSMUSG00000023961	ectonucleotide pyrophosphatase/phosphodiesterase 4 [Source:MGI Symbol;Acc:MGI:2682634]	Enpp4	protein_coding	1.79032	5.08155	-0.930106	0.0208258	0.52482	-1.90542
ENSMUSG00000040596	pogo transposable element with KRAB domain [Source:MGI Symbol;Acc:MGI:1918842]	Pogk	protein_coding	4.9275	14.0378	-0.930556	0.0210551	0.524656	-1.90601
ENSMUSG00000021720	ring finger protein 180 [Source:MGI Symbol;Acc:MGI:1919066]	Rnf180	protein_coding	2.7911	8.57717	-0.930905	0.0117067	0.524529	-1.90647
ENSMUSG00000037936	scavenger receptor class B, member 1 [Source:MGI Symbol;Acc:MGI:893578]	Scarb1	protein_coding	35.3094	98.4966	-0.931093	0.000163699	0.524461	-1.90672
ENSMUSG00000033991	tetratricopeptide repeat domain 37 [Source:MGI Symbol;Acc:MGI:2679923]	Ttc37	protein_coding	3.13836	9.51394	-0.931525	0.035963	0.524304	-1.90729
ENSMUSG00000069255	dual specificity phosphatase 22 [Source:MGI Symbol;Acc:MGI:1915926]	Dusp22	protein_coding	6.52234	14.4496	-0.931945	0.00536716	0.524151	-1.90785
ENSMUSG00000021809	nudix (nucleoside diphosphate linked moiety X)-type motif 13 [Source:MGI Symbol;Acc:MGI:1914975]	Nudt13	protein_coding	2.97698	8.7354	-0.932121	0.00104336	0.524087	-1.90808
ENSMUSG00000021156	zinc finger, MYND domain containing 11 [Source:MGI Symbol;Acc:MGI:1913755]	Zmynd11	protein_coding	12.9626	26.8105	-0.932204	0.0478018	0.524057	-1.90819
ENSMUSG00000020289	nitrogen permease regulator-like 3 [Source:MGI Symbol;Acc:MGI:109258]	Nprl3	protein_coding	3.48203	11.157	-0.93236	0.000747562	0.524001	-1.90839
ENSMUSG00000024271	elongator acetyltransferase complex subunit 2 [Source:MGI Symbol;Acc:MGI:1889642]	Elp2	protein_coding	11.2162	30.3238	-0.932735	0.00200061	0.523864	-1.90889
ENSMUSG00000056459	zinc finger and BTB domain containing 25 [Source:MGI Symbol;Acc:MGI:99197]	Zbtb25	protein_coding	2.89672	6.55283	-0.933156	0.00422751	0.523711	-1.90945
ENSMUSG00000029156	sarcoglycan, beta (dystrophin-associated glycoprotein) [Source:MGI Symbol;Acc:MGI:1346523]	Sgcb	protein_coding	3.48089	8.57809	-0.933502	0.0261745	0.523586	-1.90991
ENSMUSG00000043740	RIKEN cDNA B430306N03 gene [Source:MGI Symbol;Acc:MGI:2443478]	B430306N03Rik	protein_coding	6.7218	19.2791	-0.93376	0.0028296	0.523492	-1.91025
ENSMUSG00000020263	adaptor protein, phosphotyrosine interaction, PH domain and leucine zipper containing 2 [Source:MGI Symbol;Acc:MGI:2384914]	Appl2	protein_coding	17.5803	46.1269	-0.933795	0.00221098	0.523479	-1.91029
ENSMUSG00000038141	transmembrane protein 181A [Source:MGI Symbol;Acc:MGI:1924356]	Tmem181a	protein_coding	7.11497	22.4005	-0.934077	0.00578968	0.523377	-1.91067
ENSMUSG00000037552	pleckstrin homology domain containing, family G (with RhoGef domain) member 2 [Source:MGI Symbol;Acc:MGI:2141874]	Plekhg2	protein_coding	1.05044	2.3883	-0.934565	0.0478018	0.5232	-1.91131
ENSMUSG00000032913	leucine-rich repeats and immunoglobulin-like domains 2 [Source:MGI Symbol;Acc:MGI:2443718]	Lrig2	protein_coding	1.35338	5.04777	-0.934607	0.0111932	0.523185	-1.91137
ENSMUSG00000091474	RIKEN cDNA 2610021A01 gene [Source:MGI Symbol;Acc:MGI:1922662]	2610021A01Rik	protein_coding	1.79678	4.45183	-0.935527	0.01586	0.522851	-1.91259
ENSMUSG00000024078	tetratricopeptide repeat domain 27 [Source:MGI Symbol;Acc:MGI:1921446]	Ttc27	protein_coding	5.76269	13.2189	-0.935636	0.00189783	0.522812	-1.91273
ENSMUSG00000039205	CDKN1A interacting zinc finger protein 1 [Source:MGI Symbol;Acc:MGI:1920234]	Ciz1	protein_coding	6.7562	17.4723	-0.936288	0.000223243	0.522576	-1.9136
ENSMUSG00000020700	mitogen-activated protein kinase kinase kinase 3 [Source:MGI Symbol;Acc:MGI:1346874]	Map3k3	protein_coding	14.6867	39.2066	-0.936341	0.00130633	0.522556	-1.91367
ENSMUSG00000021824	adaptor-related protein complex 3, mu 1 subunit [Source:MGI Symbol;Acc:MGI:1929212]	Ap3m1	protein_coding	16.8018	40.272	-0.936376	0.00761366	0.522544	-1.91372
ENSMUSG00000005936	potassium channel tetramerisation domain containing 20 [Source:MGI Symbol;Acc:MGI:1914239]	Kctd20	protein_coding	12.9121	36.8636	-0.936481	7.22472e-05	0.522506	-1.91385
ENSMUSG00000033972	zinc finger protein 944 [Source:MGI Symbol;Acc:MGI:2442394]	Zfp944	protein_coding	4.22415	9.90488	-0.93649	0.000987614	0.522503	-1.91387
ENSMUSG00000037134	protein arginine methyltransferase 9 [Source:MGI Symbol;Acc:MGI:2142651]	Prmt9	protein_coding	5.26178	17.3127	-0.936595	0.00340074	0.522464	-1.91401
ENSMUSG00000036534	solute carrier family 38, member 7 [Source:MGI Symbol;Acc:MGI:2679005]	Slc38a7	protein_coding	13.361	38.5526	-0.936672	0.000698216	0.522437	-1.91411
ENSMUSG00000030347	DNA segment, Chr 6, Wayne State University 163, expressed [Source:MGI Symbol;Acc:MGI:107893]	D6Wsu163e	protein_coding	7.23194	19.2227	-0.936763	0.00216202	0.522404	-1.91423
ENSMUSG00000071713	colony stimulating factor 2 receptor, beta, low-affinity (granulocyte-macrophage) [Source:MGI Symbol;Acc:MGI:1339759]	Csf2rb	protein_coding	138.243	328.16	-0.936779	0.0408923	0.522398	-1.91425
ENSMUSG00000019864	reticulon 4 interacting protein 1 [Source:MGI Symbol;Acc:MGI:2178759]	Rtn4ip1	protein_coding	2.56921	9.60575	-0.937097	0.00105613	0.522283	-1.91467
ENSMUSG00000036644	TBC1 domain family, member 9B [Source:MGI Symbol;Acc:MGI:1924045]	Tbc1d9b	protein_coding	19.1037	59.7567	-0.937198	0.000103415	0.522246	-1.91481
ENSMUSG00000031832	TATA-box binding protein associated factor, RNA polymerase I, C [Source:MGI Symbol;Acc:MGI:109576]	Taf1c	protein_coding	3.42757	8.88846	-0.937651	0.00522831	0.522082	-1.91541
ENSMUSG00000025423	protein inhibitor of activated STAT 2 [Source:MGI Symbol;Acc:MGI:1096566]	Pias2	protein_coding	4.25393	9.89463	-0.93773	0.00313088	0.522054	-1.91551
ENSMUSG00000028430	nucleolar protein family 6 (RNA-associated) [Source:MGI Symbol;Acc:MGI:2140151]	Nol6	protein_coding	6.05757	19.0078	-0.93812	0.00015179	0.521912	-1.91603
ENSMUSG00000047866	lon peptidase 2, peroxisomal [Source:MGI Symbol;Acc:MGI:1914137]	Lonp2	protein_coding	20.5488	53.7477	-0.938334	0.000517018	0.521835	-1.91631
ENSMUSG00000025786	zinc finger, DHHC domain containing 3 [Source:MGI Symbol;Acc:MGI:1926134]	Zdhhc3	protein_coding	9.28028	26.2975	-0.938338	0.000892121	0.521834	-1.91632
ENSMUSG00000015980	leucine rich repeat containing 27 [Source:MGI Symbol;Acc:MGI:1923862]	Lrrc27	protein_coding	11.0729	31.3495	-0.938915	0.00704166	0.521625	-1.91709
[truncated: 2,375 more rows]

## Sheet: S10 Tab
S10 Tab: Differentially expressed genes identified in wild type, S. pneumoniae stimulated vs unstimulated alveolar macrophages ex vivo.
[truncated: 4,778 more rows]

[truncated: 17 more sheets: S11 Tab, S12 Tab, S13 Tab, S14 Tab, S15 Tab, S16 Tab, S17 Tab, S18 Tab, S19 Tab, S20 Tab, S21 Tab, S22 Tab, S23 Tab, S24 Tab, S25 Tab, S26 Tab, S27 Tab]
